# Supplementary material for: Unsupervised representation learning on high-dimensional clinical data improves genomic discovery and prediction
Source: Nat Genet. 2024 Jul 8;56(8):1604–13. doi: 10.1038/s41588-024-01831-6 (PMC11319202; doi:10.1038/s41588-024-01831-6)
Supplement: Supplementary file 4 — Supplementary Tables [file 41588_2024_1831_MOESM4_ESM.xlsx]

## Sheet: Supplementary Table 6. SPINCs r
label	category	field	categorical_value	pearsonr	pvalue	field_link
rspinc1_residual	Medical conditions	Blood clot, DVT, bronchitis, emphysema, asthma, rhinitis, eczema, allergy diagNosed by doctor	Asthma	-0.135591	1.1744e-133	http://biobank.ndph.ox.ac.uk/ukb/field.cgi?id=6152
rspinc1_residual	Medical conditions	Non-cancer illness code, self-reported	asthma	-0.133701	5.58161e-130	http://biobank.ndph.ox.ac.uk/ukb/field.cgi?id=20002
rspinc1_residual	Respiratory system disorders	Date J45 first reported (asthma)		0.131371	1.6121e-125	http://biobank.ndph.ox.ac.uk/ukb/field.cgi?id=131494
rspinc1_residual	Asthma outcomes	Date of asthma report		0.129196	1.99233e-121	http://biobank.ndph.ox.ac.uk/ukb/field.cgi?id=42014
rspinc1_residual	Respiratory system disorders	Source of report of J45 (asthma)	Self-report and other source(s)	-0.112155	8.45277e-92	http://biobank.ndph.ox.ac.uk/ukb/field.cgi?id=131495
spinc2_residual	Medical conditions	Blood clot, DVT, bronchitis, emphysema, asthma, rhinitis, eczema, allergy diagNosed by doctor	Asthma	0.110229	1.01317e-88	http://biobank.ndph.ox.ac.uk/ukb/field.cgi?id=6152
spinc2_residual	Medical conditions	Non-cancer illness code, self-reported	asthma	0.110177	1.22515e-88	http://biobank.ndph.ox.ac.uk/ukb/field.cgi?id=20002
spinc4_residual	Medical conditions	Blood clot, DVT, bronchitis, emphysema, asthma, rhinitis, eczema, allergy diagNosed by doctor	Asthma	-0.110102	1.61302e-88	http://biobank.ndph.ox.ac.uk/ukb/field.cgi?id=6152
spinc4_residual	Medical conditions	Non-cancer illness code, self-reported	asthma	-0.108112	2.13308e-85	http://biobank.ndph.ox.ac.uk/ukb/field.cgi?id=20002
spinc2_residual	Asthma outcomes	Date of asthma report		-0.108067	2.50011e-85	http://biobank.ndph.ox.ac.uk/ukb/field.cgi?id=42014
spinc2_residual	Respiratory system disorders	Date J45 first reported (asthma)		-0.108048	2.67429e-85	http://biobank.ndph.ox.ac.uk/ukb/field.cgi?id=131494
spinc4_residual	Respiratory system disorders	Date J45 first reported (asthma)		0.106832	2.02273e-83	http://biobank.ndph.ox.ac.uk/ukb/field.cgi?id=131494
rspinc1_residual	Summary DiagNoses	DiagNoses - ICD10	J45.9 Asthma, unspecified	-0.106743	2.7643e-83	http://biobank.ndph.ox.ac.uk/ukb/field.cgi?id=41270
rspinc1_residual	Summary DiagNoses	DiagNoses - secondary ICD10	J45.9 Asthma, unspecified	-0.106225	1.71301e-82	http://biobank.ndph.ox.ac.uk/ukb/field.cgi?id=41204
spinc4_residual	Asthma outcomes	Date of asthma report		0.103544	1.87736e-78	http://biobank.ndph.ox.ac.uk/ukb/field.cgi?id=42014
rspinc1_residual	Asthma outcomes	Source of asthma report	Hospital admission	-0.100695	2.82626e-74	http://biobank.ndph.ox.ac.uk/ukb/field.cgi?id=42015
spinc2_residual	Respiratory system disorders	Source of report of J45 (asthma)	Self-report and other source(s)	0.0936806	1.70602e-64	http://biobank.ndph.ox.ac.uk/ukb/field.cgi?id=131495
spinc4_residual	Spirometry	Number of measurements made		0.0917803	5.74024e-62	http://biobank.ndph.ox.ac.uk/ukb/field.cgi?id=3137
spinc2_residual	Summary DiagNoses	DiagNoses - secondary ICD10	J45.9 Asthma, unspecified	0.0889405	2.73964e-58	http://biobank.ndph.ox.ac.uk/ukb/field.cgi?id=41204
rspinc1_residual	Medical conditions	Blood clot, DVT, bronchitis, emphysema, asthma, rhinitis, eczema, allergy diagNosed by doctor	None of the above	0.0886913	5.68895e-58	http://biobank.ndph.ox.ac.uk/ukb/field.cgi?id=6152
spinc2_residual	Summary DiagNoses	DiagNoses - ICD10	J45.9 Asthma, unspecified	0.0884396	1.18736e-57	http://biobank.ndph.ox.ac.uk/ukb/field.cgi?id=41270
rspinc1_residual	Breathing	Wheeze or whistling in the chest in last year	Yes	-0.085627	3.82754e-54	http://biobank.ndph.ox.ac.uk/ukb/field.cgi?id=2316
spinc4_residual	Summary DiagNoses	DiagNoses - ICD10	J45.9 Asthma, unspecified	-0.0854921	5.60143e-54	http://biobank.ndph.ox.ac.uk/ukb/field.cgi?id=41270
spinc2_residual	Asthma outcomes	Source of asthma report	Hospital admission	0.0850183	2.12376e-53	http://biobank.ndph.ox.ac.uk/ukb/field.cgi?id=42015
spinc4_residual	Summary DiagNoses	DiagNoses - secondary ICD10	J45.9 Asthma, unspecified	-0.0849633	2.47812e-53	http://biobank.ndph.ox.ac.uk/ukb/field.cgi?id=41204
rspinc1_residual	Spirometry	Number of measurements made		0.0848822	3.11059e-53	http://biobank.ndph.ox.ac.uk/ukb/field.cgi?id=3137
spinc4_residual	Respiratory system disorders	Source of report of J45 (asthma)	Self-report and other source(s)	-0.0843201	1.49362e-52	http://biobank.ndph.ox.ac.uk/ukb/field.cgi?id=131495
rspinc1_residual	Breathing	Wheeze or whistling in the chest in last year	No	0.0826053	1.67873e-50	http://biobank.ndph.ox.ac.uk/ukb/field.cgi?id=2316
spinc4_residual	Asthma outcomes	Source of asthma report	Hospital admission	-0.079243	1.32729e-46	http://biobank.ndph.ox.ac.uk/ukb/field.cgi?id=42015
rspinc1_residual	Asthma outcomes	Source of asthma report	Self-reported only	-0.0775827	9.72552e-45	http://biobank.ndph.ox.ac.uk/ukb/field.cgi?id=42015
spinc4_residual	Breathing	Wheeze or whistling in the chest in last year	Yes	-0.0772876	2.06647e-44	http://biobank.ndph.ox.ac.uk/ukb/field.cgi?id=2316
rspinc1_residual	Medications	Treatment/medication code	ventolin 100micrograms inhaler	-0.074804	1.04842e-41	http://biobank.ndph.ox.ac.uk/ukb/field.cgi?id=20003
spinc4_residual	Breathing	Wheeze or whistling in the chest in last year	No	0.0738552	1.07338e-40	http://biobank.ndph.ox.ac.uk/ukb/field.cgi?id=2316
rspinc1_residual	Medical information	Doctor diagNosed asthma	Yes	-0.0737592	1.35579e-40	http://biobank.ndph.ox.ac.uk/ukb/field.cgi?id=22127
spinc4_residual	Spirometry	Reproduciblity of spirometry measurement using ERS/ATS criteria	Yes	-0.0726371	2.03548e-39	http://biobank.ndph.ox.ac.uk/ukb/field.cgi?id=20152
spinc4_residual	Spirometry	Reproduciblity of spirometry measurement using ERS/ATS criteria	No	0.0724275	3.36126e-39	http://biobank.ndph.ox.ac.uk/ukb/field.cgi?id=20152
spinc4_residual	Spirometry	Spirometry QC measure	usable, best quality	-0.0717621	1.63529e-38	http://biobank.ndph.ox.ac.uk/ukb/field.cgi?id=20255
spinc4_residual	Medical conditions	Blood clot, DVT, bronchitis, emphysema, asthma, rhinitis, eczema, allergy diagNosed by doctor	None of the above	0.0716679	2.04326e-38	http://biobank.ndph.ox.ac.uk/ukb/field.cgi?id=6152
spinc2_residual	Medical conditions	Blood clot, DVT, bronchitis, emphysema, asthma, rhinitis, eczema, allergy diagNosed by doctor	None of the above	-0.0703745	4.22857e-37	http://biobank.ndph.ox.ac.uk/ukb/field.cgi?id=6152
rspinc1_residual	Medical information	Recent medication for asthma	Yes	-0.0673539	4.03599e-34	http://biobank.ndph.ox.ac.uk/ukb/field.cgi?id=22167
rspinc1_residual	Spirometry	Spirometry QC measure	usable, best quality	-0.0669319	1.02767e-33	http://biobank.ndph.ox.ac.uk/ukb/field.cgi?id=20255
spinc2_residual	Breathing	Wheeze or whistling in the chest in last year	Yes	0.0666938	1.73671e-33	http://biobank.ndph.ox.ac.uk/ukb/field.cgi?id=2316
spinc4_residual	Asthma outcomes	Source of asthma report	Self-reported only	-0.0665176	2.55812e-33	http://biobank.ndph.ox.ac.uk/ukb/field.cgi?id=42015
spinc2_residual	Breathing	Wheeze or whistling in the chest in last year	No	-0.0657782	1.2842e-32	http://biobank.ndph.ox.ac.uk/ukb/field.cgi?id=2316
spinc5_residual	Asthma outcomes	Date of asthma report		0.0650516	6.16126e-32	http://biobank.ndph.ox.ac.uk/ukb/field.cgi?id=42014
spinc5_residual	Respiratory system disorders	Date J45 first reported (asthma)		0.0643004	3.06085e-31	http://biobank.ndph.ox.ac.uk/ukb/field.cgi?id=131494
spinc5_residual	Medical conditions	Non-cancer illness code, self-reported	asthma	-0.0627331	8.17492e-30	http://biobank.ndph.ox.ac.uk/ukb/field.cgi?id=20002
spinc2_residual	Medical information	Doctor diagNosed asthma	Yes	0.0626126	1.04884e-29	http://biobank.ndph.ox.ac.uk/ukb/field.cgi?id=22127
spinc5_residual	Medical conditions	Blood clot, DVT, bronchitis, emphysema, asthma, rhinitis, eczema, allergy diagNosed by doctor	Asthma	-0.0621273	2.84753e-29	http://biobank.ndph.ox.ac.uk/ukb/field.cgi?id=6152
rspinc1_residual	Respiratory system disorders	Source of report of J45 (asthma)	Self-report only	-0.061639	7.72057e-29	http://biobank.ndph.ox.ac.uk/ukb/field.cgi?id=131495
spinc2_residual	Asthma outcomes	Source of asthma report	Self-reported only	0.0615599	9.06694e-29	http://biobank.ndph.ox.ac.uk/ukb/field.cgi?id=42015
spinc2_residual	Medical information	Recent medication for asthma	Yes	0.0596211	4.38006e-27	http://biobank.ndph.ox.ac.uk/ukb/field.cgi?id=22167
spinc2_residual	Spirometry	Spirometry QC measure	usable, medium quality	-0.0595709	4.83472e-27	http://biobank.ndph.ox.ac.uk/ukb/field.cgi?id=20255
spinc4_residual	Medications	Treatment/medication code	ventolin 100micrograms inhaler	-0.0584122	4.61879e-26	http://biobank.ndph.ox.ac.uk/ukb/field.cgi?id=20003
spinc5_residual	Respiratory system disorders	Source of report of J45 (asthma)	Self-report and other source(s)	-0.0582482	6.33495e-26	http://biobank.ndph.ox.ac.uk/ukb/field.cgi?id=131495
spinc2_residual	Medications	Treatment/medication code	ventolin 100micrograms inhaler	0.0579974	1.02521e-25	http://biobank.ndph.ox.ac.uk/ukb/field.cgi?id=20003
spinc4_residual	Medical information	Doctor diagNosed asthma	Yes	-0.057434	3.0005e-25	http://biobank.ndph.ox.ac.uk/ukb/field.cgi?id=22127
rspinc2_residual	Medical conditions	Blood clot, DVT, bronchitis, emphysema, asthma, rhinitis, eczema, allergy diagNosed by doctor	Asthma	-0.0573889	3.26818e-25	http://biobank.ndph.ox.ac.uk/ukb/field.cgi?id=6152
rspinc2_residual	Medical conditions	Non-cancer illness code, self-reported	asthma	-0.0562464	2.7893e-24	http://biobank.ndph.ox.ac.uk/ukb/field.cgi?id=20002
rspinc2_residual	Asthma outcomes	Date of asthma report		0.05601	4.32389e-24	http://biobank.ndph.ox.ac.uk/ukb/field.cgi?id=42014
spinc2_residual	Process durations	Biometrics duration		-0.0544539	7.39955e-23	http://biobank.ndph.ox.ac.uk/ukb/field.cgi?id=4
rspinc2_residual	Respiratory system disorders	Source of report of J45 (asthma)	Self-report and other source(s)	-0.0543188	9.43301e-23	http://biobank.ndph.ox.ac.uk/ukb/field.cgi?id=131495
rspinc1_residual	Reaction time	Duration to first press of snap-button in each round		0.0540887	1.42455e-22	http://biobank.ndph.ox.ac.uk/ukb/field.cgi?id=404
spinc2_residual	Spirometry	Spirometry QC measure	usable, best quality	0.0538117	2.33456e-22	http://biobank.ndph.ox.ac.uk/ukb/field.cgi?id=20255
rspinc1_residual	Respiratory system disorders	Date J45 first reported (asthma)		0.0537514	2.59901e-22	http://biobank.ndph.ox.ac.uk/ukb/field.cgi?id=131494
spinc5_residual	Summary DiagNoses	DiagNoses - ICD10	J45.9 Asthma, unspecified	-0.0536043	3.37374e-22	http://biobank.ndph.ox.ac.uk/ukb/field.cgi?id=41270
spinc3_residual	Process durations	Biometrics duration		-0.0534227	4.65227e-22	http://biobank.ndph.ox.ac.uk/ukb/field.cgi?id=4
spinc5_residual	Summary DiagNoses	DiagNoses - secondary ICD10	J45.9 Asthma, unspecified	-0.0532355	6.47144e-22	http://biobank.ndph.ox.ac.uk/ukb/field.cgi?id=41204
spinc4_residual	Respiratory system disorders	Source of report of J45 (asthma)	Self-report only	-0.0529544	1.05988e-21	http://biobank.ndph.ox.ac.uk/ukb/field.cgi?id=131495
rspinc2_residual	Respiratory system disorders	Date J45 first reported (asthma)		0.0520248	5.32105e-21	http://biobank.ndph.ox.ac.uk/ukb/field.cgi?id=131494
spinc5_residual	Asthma outcomes	Source of asthma report	Hospital admission	-0.0518681	6.96518e-21	http://biobank.ndph.ox.ac.uk/ukb/field.cgi?id=42015
rspinc1_residual	Spirometry	Reproduciblity of spirometry measurement using ERS/ATS criteria	Yes	-0.0511262	2.46459e-20	http://biobank.ndph.ox.ac.uk/ukb/field.cgi?id=20152
rspinc1_residual	Spirometry	Reproduciblity of spirometry measurement using ERS/ATS criteria	No	0.0506618	5.38665e-20	http://biobank.ndph.ox.ac.uk/ukb/field.cgi?id=20152
rspinc1_residual	Medical conditions	Blood clot, DVT, bronchitis, emphysema, asthma, rhinitis, eczema, allergy diagNosed by doctor	Hayfever, allergic rhinitis or eczema	-0.0505069	6.9809e-20	http://biobank.ndph.ox.ac.uk/ukb/field.cgi?id=6152
rspinc1_residual	Employment history	Breathing problems improved/stopped away from workplace or on holiday	No	-0.0504861	7.22714e-20	http://biobank.ndph.ox.ac.uk/ukb/field.cgi?id=22618
spinc2_residual	Respiratory system disorders	Source of report of J45 (asthma)	Self-report only	0.04976	2.41003e-19	http://biobank.ndph.ox.ac.uk/ukb/field.cgi?id=131495
rspinc1_residual	Reaction time	Mean time to correctly identify matches		0.0493219	4.94335e-19	http://biobank.ndph.ox.ac.uk/ukb/field.cgi?id=20023
spinc2_residual	Respiratory system disorders	Date J45 first reported (asthma)		-0.0492107	5.92693e-19	http://biobank.ndph.ox.ac.uk/ukb/field.cgi?id=131494
spinc4_residual	Medical information	Recent medication for asthma	Yes	-0.0488155	1.12538e-18	http://biobank.ndph.ox.ac.uk/ukb/field.cgi?id=22167
rspinc2_residual	Spirometry	Number of measurements made		0.0478234	5.50424e-18	http://biobank.ndph.ox.ac.uk/ukb/field.cgi?id=3137
spinc1_residual	Reception	UK Biobank assessment centre	Leeds	-0.0473195	1.21782e-17	http://biobank.ndph.ox.ac.uk/ukb/field.cgi?id=54
spinc2_residual	Employment history	Breathing problems improved/stopped away from workplace or on holiday	No	0.0464333	4.8235e-17	http://biobank.ndph.ox.ac.uk/ukb/field.cgi?id=22618
rspinc1_residual	Asthma outcomes	Date of asthma report		0.0462856	6.05326e-17	http://biobank.ndph.ox.ac.uk/ukb/field.cgi?id=42014
rspinc2_residual	Reaction time	Duration to first press of snap-button in each round		0.0458527	1.17239e-16	http://biobank.ndph.ox.ac.uk/ukb/field.cgi?id=404
spinc4_residual	Reaction time	Duration to first press of snap-button in each round		0.0455689	1.80257e-16	http://biobank.ndph.ox.ac.uk/ukb/field.cgi?id=404
spinc2_residual	Spirometry	Number of measurements made		-0.045195	3.16407e-16	http://biobank.ndph.ox.ac.uk/ukb/field.cgi?id=3137
rspinc1_residual	Medications	Treatment/medication code	seretide 50 evohaler	-0.044864	5.18717e-16	http://biobank.ndph.ox.ac.uk/ukb/field.cgi?id=20003
rspinc1_residual	Employment history	Breathing problems responsible for leaving job	No	-0.0446803	6.81388e-16	http://biobank.ndph.ox.ac.uk/ukb/field.cgi?id=22619
spinc4_residual	Reaction time	Mean time to correctly identify matches		0.044595	7.73198e-16	http://biobank.ndph.ox.ac.uk/ukb/field.cgi?id=20023
spinc4_residual	Medical conditions	Blood clot, DVT, bronchitis, emphysema, asthma, rhinitis, eczema, allergy diagNosed by doctor	Hayfever, allergic rhinitis or eczema	-0.0445928	7.75641e-16	http://biobank.ndph.ox.ac.uk/ukb/field.cgi?id=6152
spinc5_residual	Medical conditions	Blood clot, DVT, bronchitis, emphysema, asthma, rhinitis, eczema, allergy diagNosed by doctor	None of the above	0.0443774	1.06599e-15	http://biobank.ndph.ox.ac.uk/ukb/field.cgi?id=6152
rspinc2_residual	Summary DiagNoses	DiagNoses - secondary ICD10	J45.9 Asthma, unspecified	-0.0441529	1.48228e-15	http://biobank.ndph.ox.ac.uk/ukb/field.cgi?id=41204
rspinc2_residual	Summary DiagNoses	DiagNoses - ICD10	J45.9 Asthma, unspecified	-0.0440371	1.75605e-15	http://biobank.ndph.ox.ac.uk/ukb/field.cgi?id=41270
rspinc1_residual	Medications	Treatment/medication code	salbutamol	-0.0438121	2.43768e-15	http://biobank.ndph.ox.ac.uk/ukb/field.cgi?id=20003
rspinc1_residual	Medical conditions	Blood clot, DVT, bronchitis, emphysema, asthma, rhinitis, eczema, allergy diagNosed by doctor	Asthma	-0.0431937	5.95357e-15	http://biobank.ndph.ox.ac.uk/ukb/field.cgi?id=6152
spinc2_residual	Process authorisation	Biometrics authorisation	Staff 159362	-0.0425019	1.59345e-14	http://biobank.ndph.ox.ac.uk/ukb/field.cgi?id=21734
spinc4_residual	Respiratory system disorders	Date J45 first reported (asthma)		0.0420625	2.95357e-14	http://biobank.ndph.ox.ac.uk/ukb/field.cgi?id=131494
rspinc2_residual	Asthma outcomes	Source of asthma report	Hospital admission	-0.0419338	3.53462e-14	http://biobank.ndph.ox.ac.uk/ukb/field.cgi?id=42015
rspinc1_residual	Medical conditions	Method of recording time when Non-cancer illness first diagNosed	Age at event	-0.0418557	3.94056e-14	http://biobank.ndph.ox.ac.uk/ukb/field.cgi?id=20013
spinc2_residual	Medications	Treatment/medication code	seretide 50 evohaler	0.0417033	4.86936e-14	http://biobank.ndph.ox.ac.uk/ukb/field.cgi?id=20003

## Sheet: Supplementary Table 8. (R)PLENC
label	category	field	categorical_value	field_link	pearsonr	pvalue
plencs1_residual	Arterial stiffness	Pulse rate		http://biobank.ndph.ox.ac.uk/ukb/field.cgi?id=4194	-0.324415	0
plencs1_residual	Blood pressure	Pulse rate, automated reading		http://biobank.ndph.ox.ac.uk/ukb/field.cgi?id=102	-0.295233	5.6486e-284
plencs1_residual	Blood pressure	Systolic blood pressure, automated reading		http://biobank.ndph.ox.ac.uk/ukb/field.cgi?id=4080	0.218754	1.17437e-153
rplencs2_residual	Arterial stiffness	Pulse wave reflection index		http://biobank.ndph.ox.ac.uk/ukb/field.cgi?id=4195	0.189547	3.66945e-115
plencs3_residual	Arterial stiffness	Pulse wave reflection index		http://biobank.ndph.ox.ac.uk/ukb/field.cgi?id=4195	0.187493	1.12123e-112
plencs5_residual	Blood pressure	Pulse rate, automated reading		http://biobank.ndph.ox.ac.uk/ukb/field.cgi?id=102	-0.155239	2.03102e-77
plencs4_residual	Blood pressure	Diastolic blood pressure, automated reading		http://biobank.ndph.ox.ac.uk/ukb/field.cgi?id=4079	0.144148	6.7399e-67
plencs5_residual	Blood pressure	Systolic blood pressure, automated reading		http://biobank.ndph.ox.ac.uk/ukb/field.cgi?id=4080	-0.138271	1.19005e-61
plencs3_residual	Arterial stiffness	Position of the shoulder on the pulse waveform		http://biobank.ndph.ox.ac.uk/ukb/field.cgi?id=4200	-0.124361	3.98124e-50
plencs2_residual	Arterial stiffness	Pulse wave reflection index		http://biobank.ndph.ox.ac.uk/ukb/field.cgi?id=4195	0.122612	9.1337e-49
rplencs3_residual	Arterial stiffness	Pulse wave reflection index		http://biobank.ndph.ox.ac.uk/ukb/field.cgi?id=4195	-0.118391	1.45738e-45
plencs3_residual	Arterial stiffness	Position of the pulse wave peak		http://biobank.ndph.ox.ac.uk/ukb/field.cgi?id=4198	-0.11355	4.96139e-42
plencs1_residual	Arterial stiffness	Pulse wave reflection index		http://biobank.ndph.ox.ac.uk/ukb/field.cgi?id=4195	-0.112673	2.088e-41
plencs5_residual	Arterial stiffness	Pulse rate		http://biobank.ndph.ox.ac.uk/ukb/field.cgi?id=4194	-0.109466	3.62791e-39
plencs2_residual	Blood pressure	Systolic blood pressure, automated reading		http://biobank.ndph.ox.ac.uk/ukb/field.cgi?id=4080	-0.109203	5.49498e-39
rplencs2_residual	Arterial stiffness	Position of the shoulder on the pulse waveform		http://biobank.ndph.ox.ac.uk/ukb/field.cgi?id=4200	-0.10771	5.72526e-38
plencs2_residual	Blood pressure	Diastolic blood pressure, automated reading		http://biobank.ndph.ox.ac.uk/ukb/field.cgi?id=4079	-0.106849	2.18031e-37
plencs1_residual	ECG during exercise	ECG, heart rate		http://biobank.ndph.ox.ac.uk/ukb/field.cgi?id=5983	-0.10389	1.98365e-35
rplencs2_residual	Arterial stiffness	Position of the pulse wave peak		http://biobank.ndph.ox.ac.uk/ukb/field.cgi?id=4198	-0.0969956	4.43883e-31
plencs4_residual	Reception	UK Biobank assessment centre	Croydon	http://biobank.ndph.ox.ac.uk/ukb/field.cgi?id=54	-0.0956749	2.79392e-30
rplencs2_residual	Blood pressure	Systolic blood pressure, automated reading		http://biobank.ndph.ox.ac.uk/ukb/field.cgi?id=4080	-0.0947752	9.64312e-30
rplencs3_residual	Blood pressure	Diastolic blood pressure, automated reading		http://biobank.ndph.ox.ac.uk/ukb/field.cgi?id=4079	0.0933217	6.95923e-29
plencs3_residual	Arterial stiffness	Position of the pulse wave peak		http://biobank.ndph.ox.ac.uk/ukb/field.cgi?id=4198	0.0869835	2.69367e-25
plencs5_residual	ECG during exercise	ECG, heart rate		http://biobank.ndph.ox.ac.uk/ukb/field.cgi?id=5983	-0.0858314	1.13613e-24
plencs4_residual	Reception	Home location at assessment - east co-ordinate (rounded)		http://biobank.ndph.ox.ac.uk/ukb/field.cgi?id=20074	-0.0856927	1.34934e-24
rplencs3_residual	Blood pressure	Systolic blood pressure, automated reading		http://biobank.ndph.ox.ac.uk/ukb/field.cgi?id=4080	0.0835209	1.92323e-23
plencs4_residual	Blood pressure	Systolic blood pressure, automated reading		http://biobank.ndph.ox.ac.uk/ukb/field.cgi?id=4080	0.083452	2.09017e-23
plencs3_residual	Arterial stiffness	Position of the shoulder on the pulse waveform		http://biobank.ndph.ox.ac.uk/ukb/field.cgi?id=4200	0.0809066	4.30465e-22
plencs4_residual	Reception	Home location at assessment - North co-ordinate (rounded)		http://biobank.ndph.ox.ac.uk/ukb/field.cgi?id=20075	0.0789595	4.08949e-21
plencs3_residual	Arterial stiffness	Pulse rate		http://biobank.ndph.ox.ac.uk/ukb/field.cgi?id=4194	0.0783227	8.43956e-21
plencs3_residual	Arterial stiffness	Pulse wave Arterial Stiffness index		http://biobank.ndph.ox.ac.uk/ukb/field.cgi?id=21021	-0.0782216	9.46233e-21
plencs4_residual	Home locations	Home location - North co-ordinate (rounded)		http://biobank.ndph.ox.ac.uk/ukb/field.cgi?id=22704	0.0775706	1.97085e-20
plencs4_residual	Home locations	Home location - east co-ordinate (rounded)		http://biobank.ndph.ox.ac.uk/ukb/field.cgi?id=22702	-0.0763451	7.71469e-20
plencs2_residual	Medical conditions	Number of self-reported Non-cancer illnesses		http://biobank.ndph.ox.ac.uk/ukb/field.cgi?id=135	-0.0748885	3.79863e-19
plencs2_residual	Arterial stiffness	Pulse rate		http://biobank.ndph.ox.ac.uk/ukb/field.cgi?id=4194	-0.0746225	5.06562e-19
plencs3_residual	Mental health	Risk taking	No	http://biobank.ndph.ox.ac.uk/ukb/field.cgi?id=2040	-0.0744606	6.03251e-19
rplencs2_residual	Arterial stiffness	Position of the pulse wave peak		http://biobank.ndph.ox.ac.uk/ukb/field.cgi?id=4198	0.0743944	6.4785e-19
plencs3_residual	Arterial stiffness	Stiffness method	Direct entry	http://biobank.ndph.ox.ac.uk/ukb/field.cgi?id=4186	-0.0741416	8.50131e-19
plencs4_residual	Residential air pollution	Nitrogen dioxide air pollution; 2007		http://biobank.ndph.ox.ac.uk/ukb/field.cgi?id=24018	-0.0731036	2.5702e-18
plencs2_residual	Process durations	Verbal interview duration		http://biobank.ndph.ox.ac.uk/ukb/field.cgi?id=3	-0.0725586	4.56663e-18
plencs3_residual	Brain MRI	Believed safe to perform brain MRI scan	Yes	http://biobank.ndph.ox.ac.uk/ukb/field.cgi?id=12139	-0.0722072	6.60009e-18
plencs3_residual	Abdominal MRI	Believed safe to perform abdominal MRI scan	Yes	http://biobank.ndph.ox.ac.uk/ukb/field.cgi?id=12140	-0.0722072	6.60009e-18
plencs3_residual	Sleep	Daytime dozing / sleeping (narcolepsy)	Never/rarely	http://biobank.ndph.ox.ac.uk/ukb/field.cgi?id=1220	-0.0718899	9.19047e-18
plencs2_residual	Medications	Number of treatments/medications taken		http://biobank.ndph.ox.ac.uk/ukb/field.cgi?id=137	-0.0718567	9.51388e-18
plencs3_residual	Hearing test	Completion status (right)	completed	http://biobank.ndph.ox.ac.uk/ukb/field.cgi?id=4275	-0.0718034	1.00562e-17
plencs3_residual	Household	How are people in household related to participant	Husband, wife or partner	http://biobank.ndph.ox.ac.uk/ukb/field.cgi?id=6141	-0.0712797	1.73017e-17
plencs5_residual	Reception	UK Biobank assessment centre	Hounslow	http://biobank.ndph.ox.ac.uk/ukb/field.cgi?id=54	0.0708892	2.58654e-17
rplencs2_residual	Arterial stiffness	Pulse wave Arterial Stiffness index		http://biobank.ndph.ox.ac.uk/ukb/field.cgi?id=21021	-0.070781	2.89018e-17
plencs3_residual	Abdominal MRI	Abdominal MRI measuring method	Direct entry	http://biobank.ndph.ox.ac.uk/ukb/field.cgi?id=12223	-0.0707525	2.97581e-17
plencs3_residual	Other sociodemographic factors	Private healthcare	No, never	http://biobank.ndph.ox.ac.uk/ukb/field.cgi?id=4674	-0.070679	3.20856e-17
plencs3_residual	Medical conditions	Cancer diagNosed by doctor	No	http://biobank.ndph.ox.ac.uk/ukb/field.cgi?id=2453	-0.0705736	3.5739e-17
plencs3_residual	Household	Heating type(s) in home	Gas central heating	http://biobank.ndph.ox.ac.uk/ukb/field.cgi?id=6140	-0.0702882	4.7823e-17
plencs3_residual	Smoking	Current tobacco smoking	No	http://biobank.ndph.ox.ac.uk/ukb/field.cgi?id=1239	-0.0699771	6.56013e-17
plencs3_residual	Hearing	Cochlear implant	No	http://biobank.ndph.ox.ac.uk/ukb/field.cgi?id=4792	-0.0698484	7.47306e-17
plencs3_residual	Other sociodemographic factors	Attendance/disability/mobility allowance	None of the above	http://biobank.ndph.ox.ac.uk/ukb/field.cgi?id=6146	-0.0697508	8.24879e-17
plencs3_residual	Hearing test	Completion status (left)	completed	http://biobank.ndph.ox.ac.uk/ukb/field.cgi?id=4268	-0.0696502	9.13096e-17
plencs4_residual	Residential air pollution	Particulate matter air pollution (pm10); 2007		http://biobank.ndph.ox.ac.uk/ukb/field.cgi?id=24019	-0.0696482	9.14944e-17
plencs3_residual	DXA assessment	Believed safe to perform DXA scan	Yes	http://biobank.ndph.ox.ac.uk/ukb/field.cgi?id=12141	-0.0695261	1.03477e-16
plencs3_residual	DXA assessment	DXA measuring method	Direct entry	http://biobank.ndph.ox.ac.uk/ukb/field.cgi?id=12253	-0.0694986	1.06386e-16
plencs3_residual	Smoking	Smoking/smokers in household	No	http://biobank.ndph.ox.ac.uk/ukb/field.cgi?id=1259	-0.0693508	1.23443e-16
plencs3_residual	Reception	Date of attending assessment centre		http://biobank.ndph.ox.ac.uk/ukb/field.cgi?id=53	0.0692833	1.32101e-16
plencs3_residual	Hearing test	Hearing test done	Yes	http://biobank.ndph.ox.ac.uk/ukb/field.cgi?id=4849	-0.0691676	1.48352e-16
plencs3_residual	Blood pressure	Systolic blood pressure, automated reading		http://biobank.ndph.ox.ac.uk/ukb/field.cgi?id=4080	-0.0691454	1.51696e-16
plencs3_residual	Brain MRI	Brain MRI measuring method	Direct entry	http://biobank.ndph.ox.ac.uk/ukb/field.cgi?id=12187	-0.0690473	1.67354e-16
plencs3_residual	Fluid intelligence / reasoning	FI2 : identify largest number	987	http://biobank.ndph.ox.ac.uk/ukb/field.cgi?id=4946	-0.0690238	1.71333e-16
rplencs3_residual	Medical conditions	Number of self-reported Non-cancer illnesses		http://biobank.ndph.ox.ac.uk/ukb/field.cgi?id=135	0.0689175	1.90539e-16
plencs3_residual	Breathing	Shortness of breath walking on level ground	No	http://biobank.ndph.ox.ac.uk/ukb/field.cgi?id=4717	-0.0688811	1.976e-16
plencs3_residual	Sexual factors	Answered sexual history questions	Continue	http://biobank.ndph.ox.ac.uk/ukb/field.cgi?id=2129	-0.0688301	2.07919e-16
plencs3_residual	Operations	Pace-maker	No	http://biobank.ndph.ox.ac.uk/ukb/field.cgi?id=3079	-0.0687315	2.29395e-16
plencs3_residual	Fluid intelligence / reasoning	Attempted fluid intelligence (FI) test.	Begin puzzles	http://biobank.ndph.ox.ac.uk/ukb/field.cgi?id=4924	-0.0686907	2.38887e-16
plencs3_residual	Carotid ultrasound	Carotid ultrasound measuring method	Direct entry	http://biobank.ndph.ox.ac.uk/ukb/field.cgi?id=12291	-0.0685439	2.76447e-16
rplencs3_residual	Process durations	Verbal interview duration		http://biobank.ndph.ox.ac.uk/ukb/field.cgi?id=3	0.0685402	2.77462e-16
plencs3_residual	Blood pressure	Method of measuring blood pressure	Direct entry	http://biobank.ndph.ox.ac.uk/ukb/field.cgi?id=4081	-0.0683865	3.23183e-16
plencs3_residual	Mental health	Loneliness, isolation	No	http://biobank.ndph.ox.ac.uk/ukb/field.cgi?id=2020	-0.06821	3.84877e-16
plencs3_residual	Fluid intelligence / reasoning	FI3 : word interpolation	Adult	http://biobank.ndph.ox.ac.uk/ukb/field.cgi?id=4957	-0.0681396	4.12614e-16
plencs3_residual	Alcohol	Alcohol drinker status	Current	http://biobank.ndph.ox.ac.uk/ukb/field.cgi?id=20117	-0.0681376	4.13443e-16
plencs3_residual	Hearing test	Triplet correct (right)	Yes	http://biobank.ndph.ox.ac.uk/ukb/field.cgi?id=4243	-0.0681048	4.27046e-16
rplencs2_residual	Arterial stiffness	Pulse rate		http://biobank.ndph.ox.ac.uk/ukb/field.cgi?id=4194	0.0681025	4.28015e-16
plencs3_residual	Arterial stiffness	Pulse wave Arterial Stiffness index		http://biobank.ndph.ox.ac.uk/ukb/field.cgi?id=21021	0.0680953	4.31061e-16
plencs3_residual	Spirometry	Contra-indications for spirometry	No	http://biobank.ndph.ox.ac.uk/ukb/field.cgi?id=3088	-0.0680949	4.31235e-16
plencs3_residual	Medical conditions	Fractured/broken bones in last 5 years	No	http://biobank.ndph.ox.ac.uk/ukb/field.cgi?id=2463	-0.068068	4.42858e-16
plencs3_residual	Sexual factors	Ever had same-sex intercourse	No	http://biobank.ndph.ox.ac.uk/ukb/field.cgi?id=2159	-0.0680437	4.53602e-16
plencs3_residual	Carotid ultrasound	Carotid ultrasound measurement completed	Yes	http://biobank.ndph.ox.ac.uk/ukb/field.cgi?id=12292	-0.0678304	5.59606e-16
plencs3_residual	Household	Type of accommodation lived in	A house or bungalow	http://biobank.ndph.ox.ac.uk/ukb/field.cgi?id=670	-0.0677528	6.03944e-16
plencs3_residual	Spirometry	Used an inhaler for chest within last hour	No	http://biobank.ndph.ox.ac.uk/ukb/field.cgi?id=3090	-0.0676317	6.80194e-16
plencs3_residual	Early life factors	Adopted as a child	No	http://biobank.ndph.ox.ac.uk/ukb/field.cgi?id=1767	-0.0676265	6.83656e-16
plencs3_residual	Prospective memory	Test completion status	complete	http://biobank.ndph.ox.ac.uk/ukb/field.cgi?id=4287	-0.0673504	8.95747e-16
plencs3_residual	Chest pain	Chest pain or discomfort	No	http://biobank.ndph.ox.ac.uk/ukb/field.cgi?id=2335	-0.0672007	1.03657e-15
plencs1_residual	ECG during exercise	Maximum heart rate during fitness test		http://biobank.ndph.ox.ac.uk/ukb/field.cgi?id=6033	-0.0668735	1.42461e-15
plencs3_residual	Fluid intelligence / reasoning	FI1 : numeric addition test	15	http://biobank.ndph.ox.ac.uk/ukb/field.cgi?id=4935	-0.0668722	1.4265e-15
plencs3_residual	EYesight	Wears glasses or contact lenses	Yes	http://biobank.ndph.ox.ac.uk/ukb/field.cgi?id=2207	-0.0668048	1.52281e-15
plencs3_residual	Hearing test	Triplet correct (left)	Yes	http://biobank.ndph.ox.ac.uk/ukb/field.cgi?id=4232	-0.0666808	1.71697e-15
plencs3_residual	Body size measures	Weight method	Direct entry	http://biobank.ndph.ox.ac.uk/ukb/field.cgi?id=21	-0.0665264	1.99304e-15
plencs4_residual	Residential air pollution	Nitrogen dioxide air pollution; 2005		http://biobank.ndph.ox.ac.uk/ukb/field.cgi?id=24016	-0.0664011	2.24888e-15
plencs3_residual	Blood pressure	Pulse rate, automated reading		http://biobank.ndph.ox.ac.uk/ukb/field.cgi?id=102	0.0663483	2.36628e-15
plencs3_residual	Spirometry	Result ranking	best	http://biobank.ndph.ox.ac.uk/ukb/field.cgi?id=3059	-0.0663449	2.37398e-15
plencs3_residual	Spirometry	Spirometry method	Direct entry	http://biobank.ndph.ox.ac.uk/ukb/field.cgi?id=23	-0.0663449	2.37398e-15
rplencs2_residual	Mental health	Risk taking	No	http://biobank.ndph.ox.ac.uk/ukb/field.cgi?id=2040	-0.0660492	3.15343e-15
plencs3_residual	Spirometry	Smoked cigarette or pipe within last hour	No	http://biobank.ndph.ox.ac.uk/ukb/field.cgi?id=3159	-0.0659552	3.45036e-15
plencs3_residual	Spirometry	Caffeine drink within last hour	No	http://biobank.ndph.ox.ac.uk/ukb/field.cgi?id=3089	-0.0659478	3.47477e-15
rplencs2_residual	Arterial stiffness	Position of the shoulder on the pulse waveform		http://biobank.ndph.ox.ac.uk/ukb/field.cgi?id=4200	0.065904	3.62344e-15
plencs4_residual	Residential air pollution	Nitrogen dioxide air pollution; 2006		http://biobank.ndph.ox.ac.uk/ukb/field.cgi?id=24017	-0.065724	4.30281e-15
plencs3_residual	DXA assessment	DXA measurement completed	Yes	http://biobank.ndph.ox.ac.uk/ukb/field.cgi?id=12254	-0.0656983	4.40946e-15
plencs3_residual	Physical activity	Types of transport used (excluding work)	Car/motor vehicle	http://biobank.ndph.ox.ac.uk/ukb/field.cgi?id=6162	-0.0656107	4.79329e-15
plencs3_residual	Mental health	Ever manic/hyper for 2 days	No	http://biobank.ndph.ox.ac.uk/ukb/field.cgi?id=4642	-0.0655423	5.11543e-15
plencs3_residual	Claudication and peripheral artery disease	Leg pain on walking	No	http://biobank.ndph.ox.ac.uk/ukb/field.cgi?id=4728	-0.0649392	9.05331e-15
plencs3_residual	Prospective memory	Final attempt correct	Yes	http://biobank.ndph.ox.ac.uk/ukb/field.cgi?id=4294	-0.0649286	9.14441e-15
plencs3_residual	Prospective memory	PM: final answer	Orange circle	http://biobank.ndph.ox.ac.uk/ukb/field.cgi?id=4293	-0.0649286	9.14441e-15
plencs3_residual	Hearing	Hearing aid user	No	http://biobank.ndph.ox.ac.uk/ukb/field.cgi?id=3393	-0.064414	1.48212e-14
plencs3_residual	Medical conditions	Diabetes diagNosed by doctor	No	http://biobank.ndph.ox.ac.uk/ukb/field.cgi?id=2443	-0.0643053	1.64042e-14
plencs3_residual	Reception	UK Biobank assessment centre	Cheadle (imaging)	http://biobank.ndph.ox.ac.uk/ukb/field.cgi?id=54	-0.0640981	1.98986e-14
plencs1_residual	Blood pressure	Diastolic blood pressure, automated reading		http://biobank.ndph.ox.ac.uk/ukb/field.cgi?id=4079	0.0640467	2.08727e-14
plencs3_residual	Physical activity	Types of physical activity in last 4 weeks	Walking for pleasure (Not as a means of transport)	http://biobank.ndph.ox.ac.uk/ukb/field.cgi?id=6164	-0.063903	2.38526e-14
plencs3_residual	Mental health	Frequency of unenthusiasm / disinterest in last 2 weeks	Not at all	http://biobank.ndph.ox.ac.uk/ukb/field.cgi?id=2060	-0.0636064	3.13866e-14
plencs3_residual	Hearing	Noisy workplace	No	http://biobank.ndph.ox.ac.uk/ukb/field.cgi?id=4825	-0.0634747	3.54413e-14
plencs3_residual	Fluid intelligence / reasoning	FI4 : positional arithmetic	6	http://biobank.ndph.ox.ac.uk/ukb/field.cgi?id=4968	-0.0634481	3.63217e-14
plencs1_residual	Medications	Treatment/medication code	ateNolol	http://biobank.ndph.ox.ac.uk/ukb/field.cgi?id=20003	0.0633321	4.04136e-14
plencs3_residual	Hearing	Loud music exposure frequency	No	http://biobank.ndph.ox.ac.uk/ukb/field.cgi?id=4836	-0.0632706	4.27605e-14
rplencs3_residual	Medications	Number of treatments/medications taken		http://biobank.ndph.ox.ac.uk/ukb/field.cgi?id=137	0.0628128	6.50203e-14
plencs1_residual	Process durations	Touchscreen duration		http://biobank.ndph.ox.ac.uk/ukb/field.cgi?id=630	0.0626642	7.4451e-14
plencs3_residual	Brain MRI	Operator indicated brain MRI measurement completed	Yes	http://biobank.ndph.ox.ac.uk/ukb/field.cgi?id=12188	-0.0626471	7.56137e-14
plencs3_residual	EYesight	Other eye problems	No	http://biobank.ndph.ox.ac.uk/ukb/field.cgi?id=2227	-0.0623689	9.73418e-14
plencs3_residual	Abdominal MRI	Abdominal MRI measurement completed	Yes	http://biobank.ndph.ox.ac.uk/ukb/field.cgi?id=12224	-0.0623186	1.01881e-13
plencs3_residual	Mental health	Miserableness	Yes	http://biobank.ndph.ox.ac.uk/ukb/field.cgi?id=1930	-0.0622127	1.12118e-13
plencs3_residual	Mental health	Ever highly irritable/argumentative for 2 days	No	http://biobank.ndph.ox.ac.uk/ukb/field.cgi?id=4653	-0.0622071	1.12686e-13
plencs3_residual	Bone-densitometry of heel	Heel ultrasound method (right)	Direct entry	http://biobank.ndph.ox.ac.uk/ukb/field.cgi?id=4095	-0.0621035	1.23731e-13
plencs3_residual	Prospective memory	PM: initial answer	Orange circle	http://biobank.ndph.ox.ac.uk/ukb/field.cgi?id=4292	-0.0620185	1.33589e-13
plencs3_residual	Prospective memory	Prospective memory result	Correct recall on first attempt	http://biobank.ndph.ox.ac.uk/ukb/field.cgi?id=20018	-0.0620185	1.33589e-13
plencs3_residual	Bone-densitometry of heel	Fractured heel (left)	No	http://biobank.ndph.ox.ac.uk/ukb/field.cgi?id=4093	-0.0619469	1.42481e-13
plencs3_residual	Diet	Poultry intake	2-4 times a week	http://biobank.ndph.ox.ac.uk/ukb/field.cgi?id=1359	-0.0618864	1.50452e-13
plencs3_residual	Bone-densitometry of heel	Fractured heel (right)	No	http://biobank.ndph.ox.ac.uk/ukb/field.cgi?id=4096	-0.0618358	1.57456e-13
rplencs2_residual	Sleep	Daytime dozing / sleeping (narcolepsy)	Never/rarely	http://biobank.ndph.ox.ac.uk/ukb/field.cgi?id=1220	-0.0617707	1.66928e-13
plencs3_residual	Bone-densitometry of heel	Heel ultrasound method (left)	Direct entry	http://biobank.ndph.ox.ac.uk/ukb/field.cgi?id=4092	-0.0617483	1.70325e-13
plencs3_residual	Mental health	Seen a psychiatrist for nerves, anxiety, tension or depression	No	http://biobank.ndph.ox.ac.uk/ukb/field.cgi?id=2100	-0.0616949	1.78667e-13
plencs3_residual	Medication	Vitamin and mineral supplements	None of the above	http://biobank.ndph.ox.ac.uk/ukb/field.cgi?id=6155	-0.0611139	3.00029e-13
rplencs2_residual	Other sociodemographic factors	Private healthcare	No, never	http://biobank.ndph.ox.ac.uk/ukb/field.cgi?id=4674	-0.061078	3.09771e-13
rplencs2_residual	Arterial stiffness	Stiffness method	Direct entry	http://biobank.ndph.ox.ac.uk/ukb/field.cgi?id=4186	-0.0610352	3.21751e-13
plencs3_residual	Arterial stiffness	Pulse wave peak to peak time		http://biobank.ndph.ox.ac.uk/ukb/field.cgi?id=4196	0.0609994	3.32112e-13
plencs3_residual	General health	Overall health rating	Good	http://biobank.ndph.ox.ac.uk/ukb/field.cgi?id=2178	-0.0609669	3.41818e-13
plencs3_residual	Medical conditions	Method of recording time when Non-cancer illness first diagNosed	Age at event	http://biobank.ndph.ox.ac.uk/ukb/field.cgi?id=20013	-0.0608488	3.79492e-13
plencs3_residual	Household	Gas or solid-fuel cooking/heating	A gas hob or gas cooker	http://biobank.ndph.ox.ac.uk/ukb/field.cgi?id=6139	-0.0605518	4.93185e-13
rplencs2_residual	Household	How are people in household related to participant	Husband, wife or partner	http://biobank.ndph.ox.ac.uk/ukb/field.cgi?id=6141	-0.0604593	5.34983e-13
plencs1_residual	Urine assays	Creatinine (enzymatic) in urine		http://biobank.ndph.ox.ac.uk/ukb/field.cgi?id=30510	-0.0603384	5.94915e-13
plencs3_residual	Electronic device use	Plays computer games	Never/rarely	http://biobank.ndph.ox.ac.uk/ukb/field.cgi?id=2237	-0.060309	6.10453e-13
plencs3_residual	ECG at rest, 12-lead	12-lead ECG measuring method	Direct entry	http://biobank.ndph.ox.ac.uk/ukb/field.cgi?id=12323	-0.0601879	6.78719e-13
plencs2_residual	Circulatory system disorders	Date I10 first reported (essential (primary) hypertension)		http://biobank.ndph.ox.ac.uk/ukb/field.cgi?id=131286	0.0601622	6.94152e-13
plencs2_residual	Blood pressure	Time since interview start at which blood pressure screen(s) shown		http://biobank.ndph.ox.ac.uk/ukb/field.cgi?id=96	-0.0600963	7.35359e-13
plencs3_residual	Pulse wave analysis	Vicorder results plausible	Yes	http://biobank.ndph.ox.ac.uk/ukb/field.cgi?id=12700	-0.0600925	7.37783e-13
rplencs2_residual	Hearing test	Completion status (right)	completed	http://biobank.ndph.ox.ac.uk/ukb/field.cgi?id=4275	-0.0600905	7.39049e-13
plencs3_residual	Mental health	Friendships satisfaction	Very happy	http://biobank.ndph.ox.ac.uk/ukb/field.cgi?id=4570	-0.0600186	7.86955e-13
rplencs2_residual	Brain MRI	Believed safe to perform brain MRI scan	Yes	http://biobank.ndph.ox.ac.uk/ukb/field.cgi?id=12139	-0.0598196	9.35893e-13
rplencs2_residual	Abdominal MRI	Believed safe to perform abdominal MRI scan	Yes	http://biobank.ndph.ox.ac.uk/ukb/field.cgi?id=12140	-0.0598196	9.35893e-13
plencs3_residual	Breathing	Wheeze or whistling in the chest in last year	No	http://biobank.ndph.ox.ac.uk/ukb/field.cgi?id=2316	-0.0598168	9.38224e-13
rplencs2_residual	Arterial stiffness	Pulse wave Arterial Stiffness index		http://biobank.ndph.ox.ac.uk/ukb/field.cgi?id=21021	0.0597627	9.83388e-13
plencs3_residual	Diet	Milk type used	Semi-skimmed	http://biobank.ndph.ox.ac.uk/ukb/field.cgi?id=1418	-0.0596999	1.03854e-12
plencs5_residual	Blood biochemistry	Glucose		http://biobank.ndph.ox.ac.uk/ukb/field.cgi?id=30740	-0.0596681	1.06755e-12
plencs2_residual	Physical activity	Time spent watching television (TV)		http://biobank.ndph.ox.ac.uk/ukb/field.cgi?id=1070	-0.0596063	1.12639e-12
plencs2_residual	Summary DiagNoses	DiagNoses - secondary ICD10	I10 Essential (primary) hypertension	http://biobank.ndph.ox.ac.uk/ukb/field.cgi?id=41204	-0.0595184	1.21552e-12
plencs2_residual	Summary DiagNoses	DiagNoses - ICD10	I10 Essential (primary) hypertension	http://biobank.ndph.ox.ac.uk/ukb/field.cgi?id=41270	-0.0594132	1.33122e-12
plencs5_residual	ECG during exercise	Maximum heart rate during fitness test		http://biobank.ndph.ox.ac.uk/ukb/field.cgi?id=6033	-0.0594078	1.33742e-12
rplencs2_residual	Blood pressure	Pulse rate, automated reading		http://biobank.ndph.ox.ac.uk/ukb/field.cgi?id=102	0.0593666	1.38587e-12
plencs3_residual	Mental health	Illness, injury, bereavement, stress in last 2 years	None of the above	http://biobank.ndph.ox.ac.uk/ukb/field.cgi?id=6145	-0.0591982	1.60253e-12
plencs5_residual	Blood biochemistry	Phosphate		http://biobank.ndph.ox.ac.uk/ukb/field.cgi?id=30810	0.0590618	1.80189e-12
rplencs2_residual	Abdominal MRI	Abdominal MRI measuring method	Direct entry	http://biobank.ndph.ox.ac.uk/ukb/field.cgi?id=12223	-0.0589957	1.90717e-12
plencs3_residual	Mental health	Worrier / anxious feelings	Yes	http://biobank.ndph.ox.ac.uk/ukb/field.cgi?id=1980	-0.0588351	2.18864e-12
rplencs2_residual	Medical conditions	Cancer diagNosed by doctor	No	http://biobank.ndph.ox.ac.uk/ukb/field.cgi?id=2453	-0.0588216	2.21401e-12
plencs3_residual	Smoking	Smoking status	Never	http://biobank.ndph.ox.ac.uk/ukb/field.cgi?id=20116	-0.0588157	2.22519e-12
plencs3_residual	Medical conditions	Blood clot, DVT, bronchitis, emphysema, asthma, rhinitis, eczema, allergy diagNosed by doctor	None of the above	http://biobank.ndph.ox.ac.uk/ukb/field.cgi?id=6152	-0.0587995	2.25634e-12
plencs3_residual	Medical conditions	Other serious medical condition/disability diagNosed by doctor	No	http://biobank.ndph.ox.ac.uk/ukb/field.cgi?id=2473	-0.0585678	2.74979e-12
rplencs3_residual	Circulatory system disorders	Date I50 first reported (heart failure)		http://biobank.ndph.ox.ac.uk/ukb/field.cgi?id=131354	-0.0581234	4.01035e-12
rplencs2_residual	Household	Heating type(s) in home	Gas central heating	http://biobank.ndph.ox.ac.uk/ukb/field.cgi?id=6140	-0.0581176	4.03007e-12
plencs3_residual	Fluid intelligence / reasoning	FI7 : syNonym	Cease	http://biobank.ndph.ox.ac.uk/ukb/field.cgi?id=5001	-0.0581058	4.0704e-12
plencs2_residual	ECG during exercise	Program category	Category 1, cycle rising to 50% level	http://biobank.ndph.ox.ac.uk/ukb/field.cgi?id=6024	0.058095	4.10756e-12
plencs2_residual	General health	Overall health rating	Poor	http://biobank.ndph.ox.ac.uk/ukb/field.cgi?id=2178	-0.0580271	4.35015e-12
plencs3_residual	Family history	Father still alive	No	http://biobank.ndph.ox.ac.uk/ukb/field.cgi?id=1797	-0.0580122	4.40533e-12
rplencs2_residual	DXA assessment	DXA measuring method	Direct entry	http://biobank.ndph.ox.ac.uk/ukb/field.cgi?id=12253	-0.057955	4.62326e-12
plencs3_residual	Electronic device use	Hands-free device/speakerphone use with mobile phone in last 3 month	Never or almost never	http://biobank.ndph.ox.ac.uk/ukb/field.cgi?id=1130	-0.057918	4.76979e-12
plencs3_residual	General health	Long-standing illness, disability or infirmity	No	http://biobank.ndph.ox.ac.uk/ukb/field.cgi?id=2188	-0.0577962	5.28473e-12
rplencs2_residual	Hearing test	Completion status (left)	completed	http://biobank.ndph.ox.ac.uk/ukb/field.cgi?id=4268	-0.057622	6.11758e-12
rplencs2_residual	Smoking	Current tobacco smoking	No	http://biobank.ndph.ox.ac.uk/ukb/field.cgi?id=1239	-0.0575921	6.27292e-12
rplencs2_residual	Sexual factors	Ever had same-sex intercourse	No	http://biobank.ndph.ox.ac.uk/ukb/field.cgi?id=2159	-0.0575409	6.54802e-12
plencs3_residual	Operations	Operation year/age first occurred		http://biobank.ndph.ox.ac.uk/ukb/field.cgi?id=92	0.0574913	6.82588e-12
rplencs2_residual	Sexual factors	Answered sexual history questions	Continue	http://biobank.ndph.ox.ac.uk/ukb/field.cgi?id=2129	-0.0574248	7.21616e-12
rplencs2_residual	Hearing	Cochlear implant	No	http://biobank.ndph.ox.ac.uk/ukb/field.cgi?id=4792	-0.0574209	7.23949e-12
rplencs2_residual	Smoking	Smoking/smokers in household	No	http://biobank.ndph.ox.ac.uk/ukb/field.cgi?id=1259	-0.0573655	7.5829e-12
plencs3_residual	Diet	Non-oily fish intake	Less than once a week	http://biobank.ndph.ox.ac.uk/ukb/field.cgi?id=1339	-0.0573358	7.77317e-12
rplencs2_residual	Mental health	Loneliness, isolation	No	http://biobank.ndph.ox.ac.uk/ukb/field.cgi?id=2020	-0.0573356	7.77459e-12
rplencs2_residual	Fluid intelligence / reasoning	FI2 : identify largest number	987	http://biobank.ndph.ox.ac.uk/ukb/field.cgi?id=4946	-0.0572692	8.21756e-12
rplencs2_residual	Other sociodemographic factors	Attendance/disability/mobility allowance	None of the above	http://biobank.ndph.ox.ac.uk/ukb/field.cgi?id=6146	-0.0572643	8.25095e-12
rplencs2_residual	Brain MRI	Brain MRI measuring method	Direct entry	http://biobank.ndph.ox.ac.uk/ukb/field.cgi?id=12187	-0.0572554	8.31226e-12
rplencs2_residual	Breathing	Shortness of breath walking on level ground	No	http://biobank.ndph.ox.ac.uk/ukb/field.cgi?id=4717	-0.0572043	8.67422e-12
rplencs2_residual	DXA assessment	Believed safe to perform DXA scan	Yes	http://biobank.ndph.ox.ac.uk/ukb/field.cgi?id=12141	-0.0571661	8.95435e-12
rplencs2_residual	Hearing test	Triplet correct (right)	Yes	http://biobank.ndph.ox.ac.uk/ukb/field.cgi?id=4243	-0.0569904	1.03626e-11
rplencs2_residual	Reception	Date of attending assessment centre		http://biobank.ndph.ox.ac.uk/ukb/field.cgi?id=53	0.0569226	1.09616e-11
rplencs2_residual	Fluid intelligence / reasoning	Attempted fluid intelligence (FI) test.	Begin puzzles	http://biobank.ndph.ox.ac.uk/ukb/field.cgi?id=4924	-0.05692	1.09851e-11
plencs3_residual	Mental health	Ever depressed for a whole week	Yes	http://biobank.ndph.ox.ac.uk/ukb/field.cgi?id=4598	-0.0568585	1.15592e-11
rplencs2_residual	Hearing test	Hearing test done	Yes	http://biobank.ndph.ox.ac.uk/ukb/field.cgi?id=4849	-0.0568378	1.17592e-11
rplencs3_residual	Blood pressure	Time since interview start at which blood pressure screen(s) shown		http://biobank.ndph.ox.ac.uk/ukb/field.cgi?id=96	0.0568065	1.20675e-11
rplencs2_residual	Spirometry	Contra-indications for spirometry	No	http://biobank.ndph.ox.ac.uk/ukb/field.cgi?id=3088	-0.056777	1.23663e-11
plencs3_residual	General health	Falls in the last year	No falls	http://biobank.ndph.ox.ac.uk/ukb/field.cgi?id=2296	-0.0566501	1.37326e-11
rplencs2_residual	Operations	Pace-maker	No	http://biobank.ndph.ox.ac.uk/ukb/field.cgi?id=3079	-0.0566301	1.39614e-11
rplencs2_residual	Alcohol	Alcohol drinker status	Current	http://biobank.ndph.ox.ac.uk/ukb/field.cgi?id=20117	-0.0566164	1.41191e-11
plencs3_residual	EYesight	Eye problems/disorders	None of the above	http://biobank.ndph.ox.ac.uk/ukb/field.cgi?id=6148	-0.0565871	1.44643e-11
plencs2_residual	Medical conditions	Other serious medical condition/disability diagNosed by doctor	No	http://biobank.ndph.ox.ac.uk/ukb/field.cgi?id=2473	0.056554	1.48644e-11
rplencs2_residual	Arterial stiffness	Pulse wave peak to peak time		http://biobank.ndph.ox.ac.uk/ukb/field.cgi?id=4196	0.056553	1.4877e-11
plencs3_residual	Operations	Had major operations	No	http://biobank.ndph.ox.ac.uk/ukb/field.cgi?id=2415	-0.0563987	1.68912e-11
plencs3_residual	Mental health	Health satisfaction	Very happy	http://biobank.ndph.ox.ac.uk/ukb/field.cgi?id=4548	-0.0563931	1.69688e-11
plencs3_residual	Mental health	Tense / 'highly strung'	No	http://biobank.ndph.ox.ac.uk/ukb/field.cgi?id=1990	-0.056378	1.71809e-11
rplencs2_residual	Spirometry	Used an inhaler for chest within last hour	No	http://biobank.ndph.ox.ac.uk/ukb/field.cgi?id=3090	-0.0563652	1.73624e-11
rplencs2_residual	Medical conditions	Fractured/broken bones in last 5 years	No	http://biobank.ndph.ox.ac.uk/ukb/field.cgi?id=2463	-0.0562463	1.91407e-11
plencs3_residual	Mental health	Frequency of depressed mood in last 2 weeks	Not at all	http://biobank.ndph.ox.ac.uk/ukb/field.cgi?id=2050	-0.0562137	1.96578e-11
rplencs2_residual	Blood pressure	Method of measuring blood pressure	Direct entry	http://biobank.ndph.ox.ac.uk/ukb/field.cgi?id=4081	-0.0562087	1.97391e-11
rplencs2_residual	Carotid ultrasound	Carotid ultrasound measuring method	Direct entry	http://biobank.ndph.ox.ac.uk/ukb/field.cgi?id=12291	-0.0560866	2.1812e-11
rplencs2_residual	Fluid intelligence / reasoning	FI3 : word interpolation	Adult	http://biobank.ndph.ox.ac.uk/ukb/field.cgi?id=4957	-0.056061	2.22744e-11
plencs3_residual	Mental health	Sensitivity / hurt feelings	No	http://biobank.ndph.ox.ac.uk/ukb/field.cgi?id=1950	-0.055963	2.41281e-11
rplencs2_residual	Chest pain	Chest pain or discomfort	No	http://biobank.ndph.ox.ac.uk/ukb/field.cgi?id=2335	-0.055905	2.5296e-11
plencs1_residual	Summary DiagNoses	DiagNoses - ICD10	I10 Essential (primary) hypertension	http://biobank.ndph.ox.ac.uk/ukb/field.cgi?id=41270	0.0558529	2.63929e-11
plencs3_residual	Sleep	Nap during day	Never/rarely	http://biobank.ndph.ox.ac.uk/ukb/field.cgi?id=1190	-0.0558492	2.64713e-11
rplencs2_residual	Household	Type of accommodation lived in	A house or bungalow	http://biobank.ndph.ox.ac.uk/ukb/field.cgi?id=670	-0.0558238	2.70245e-11
plencs2_residual	Circulatory system disorders	Source of report of I10 (essential (primary) hypertension)	Hospital admissions data only	http://biobank.ndph.ox.ac.uk/ukb/field.cgi?id=131287	-0.0557715	2.8199e-11
plencs3_residual	Family history	Illnesses of siblings	None of the above (group 2)	http://biobank.ndph.ox.ac.uk/ukb/field.cgi?id=20111	-0.0556973	2.99505e-11
plencs3_residual	Household	Own or rent accommodation lived in	Own outright (by you or someone in your household)	http://biobank.ndph.ox.ac.uk/ukb/field.cgi?id=680	-0.0556915	3.00925e-11
rplencs2_residual	Spirometry	Smoked cigarette or pipe within last hour	No	http://biobank.ndph.ox.ac.uk/ukb/field.cgi?id=3159	-0.0556856	3.02353e-11
rplencs2_residual	Prospective memory	Test completion status	complete	http://biobank.ndph.ox.ac.uk/ukb/field.cgi?id=4287	-0.0556823	3.03169e-11
plencs3_residual	Alcohol	Alcohol intake versus 10 years previously	About the same	http://biobank.ndph.ox.ac.uk/ukb/field.cgi?id=1628	-0.0556446	3.12599e-11
plencs5_residual	Blood count	Neutrophill percentage		http://biobank.ndph.ox.ac.uk/ukb/field.cgi?id=30200	-0.0556095	3.21603e-11
rplencs2_residual	Early life factors	Adopted as a child	No	http://biobank.ndph.ox.ac.uk/ukb/field.cgi?id=1767	-0.055521	3.45505e-11
rplencs2_residual	Fluid intelligence / reasoning	FI1 : numeric addition test	15	http://biobank.ndph.ox.ac.uk/ukb/field.cgi?id=4935	-0.0554357	3.70176e-11
rplencs2_residual	Carotid ultrasound	Carotid ultrasound measurement completed	Yes	http://biobank.ndph.ox.ac.uk/ukb/field.cgi?id=12292	-0.0554183	3.75434e-11
rplencs2_residual	Spirometry	Spirometry method	Direct entry	http://biobank.ndph.ox.ac.uk/ukb/field.cgi?id=23	-0.0552453	4.31624e-11
rplencs2_residual	Spirometry	Result ranking	best	http://biobank.ndph.ox.ac.uk/ukb/field.cgi?id=3059	-0.0552453	4.31624e-11
plencs2_residual	Circulatory system disorders	Date I50 first reported (heart failure)		http://biobank.ndph.ox.ac.uk/ukb/field.cgi?id=131354	0.055217	4.4157e-11
rplencs3_residual	General health	Overall health rating	Poor	http://biobank.ndph.ox.ac.uk/ukb/field.cgi?id=2178	0.0551189	4.77822e-11
rplencs2_residual	Spirometry	Caffeine drink within last hour	No	http://biobank.ndph.ox.ac.uk/ukb/field.cgi?id=3089	-0.0551042	4.83506e-11
rplencs2_residual	Hearing test	Triplet correct (left)	Yes	http://biobank.ndph.ox.ac.uk/ukb/field.cgi?id=4232	-0.0550414	5.08518e-11
plencs2_residual	Family history	Non-accidental death in close genetic family	No	http://biobank.ndph.ox.ac.uk/ukb/field.cgi?id=4501	0.0549947	5.27907e-11
plencs3_residual	Arterial stiffness	Position of pulse wave Notch		http://biobank.ndph.ox.ac.uk/ukb/field.cgi?id=4199	-0.0549235	5.58921e-11
plencs3_residual	Electronic device use	Length of mobile phone use	More than eight years	http://biobank.ndph.ox.ac.uk/ukb/field.cgi?id=1110	-0.054899	5.70009e-11
rplencs3_residual	Summary DiagNoses	DiagNoses - secondary ICD10	Z86.4 Personal history of psychoactive substance abuse	http://biobank.ndph.ox.ac.uk/ukb/field.cgi?id=41204	0.0548181	6.08108e-11
rplencs3_residual	Summary DiagNoses	DiagNoses - ICD10	Z86.4 Personal history of psychoactive substance abuse	http://biobank.ndph.ox.ac.uk/ukb/field.cgi?id=41270	0.0548181	6.08108e-11
plencs2_residual	General health	Long-standing illness, disability or infirmity	No	http://biobank.ndph.ox.ac.uk/ukb/field.cgi?id=2188	0.0546854	6.76053e-11
rplencs3_residual	Circulatory system disorders	Date I10 first reported (essential (primary) hypertension)		http://biobank.ndph.ox.ac.uk/ukb/field.cgi?id=131286	-0.0546028	7.2205e-11
plencs3_residual	Hearing	Hearing difficulty/problems	No	http://biobank.ndph.ox.ac.uk/ukb/field.cgi?id=2247	-0.0546027	7.22145e-11
plencs3_residual	Sun exposure	Facial ageing	Younger than you are	http://biobank.ndph.ox.ac.uk/ukb/field.cgi?id=1757	-0.0545724	7.39754e-11
rplencs2_residual	Diet	Poultry intake	2-4 times a week	http://biobank.ndph.ox.ac.uk/ukb/field.cgi?id=1359	-0.0545373	7.60719e-11
plencs2_residual	Blood pressure	Pulse rate, automated reading		http://biobank.ndph.ox.ac.uk/ukb/field.cgi?id=102	-0.054525	7.68164e-11
plencs2_residual	Employment	Current employment status	Unable to work because of sickness or disability	http://biobank.ndph.ox.ac.uk/ukb/field.cgi?id=6142	-0.0544997	7.83784e-11
plencs3_residual	Medication	Mineral and other dietary supplements	None of the above	http://biobank.ndph.ox.ac.uk/ukb/field.cgi?id=6179	-0.054453	8.13398e-11
rplencs2_residual	DXA assessment	DXA measurement completed	Yes	http://biobank.ndph.ox.ac.uk/ukb/field.cgi?id=12254	-0.0543983	8.49511e-11
plencs3_residual	Diet	Never eat eggs, dairy, wheat, sugar	I eat all of the above	http://biobank.ndph.ox.ac.uk/ukb/field.cgi?id=6144	-0.0543652	8.72097e-11
rplencs2_residual	Body size measures	Weight method	Direct entry	http://biobank.ndph.ox.ac.uk/ukb/field.cgi?id=21	-0.0543563	8.78278e-11
rplencs2_residual	Physical activity	Types of transport used (excluding work)	Car/motor vehicle	http://biobank.ndph.ox.ac.uk/ukb/field.cgi?id=6162	-0.0543141	9.08126e-11
plencs3_residual	Diet	Major dietary changes in the last 5 years	No	http://biobank.ndph.ox.ac.uk/ukb/field.cgi?id=1538	-0.0542908	9.25098e-11
rplencs2_residual	Mental health	Miserableness	Yes	http://biobank.ndph.ox.ac.uk/ukb/field.cgi?id=1930	-0.054289	9.26371e-11
plencs3_residual	Alcohol	Alcohol usually taken with meals	Yes	http://biobank.ndph.ox.ac.uk/ukb/field.cgi?id=1618	-0.0541897	1.00211e-10
plencs2_residual	MET Scores	Above moderate/vigorous/walking recommendation	Yes	http://biobank.ndph.ox.ac.uk/ukb/field.cgi?id=22036	0.0541437	1.0392e-10
rplencs2_residual	EYesight	Wears glasses or contact lenses	Yes	http://biobank.ndph.ox.ac.uk/ukb/field.cgi?id=2207	-0.0541317	1.04912e-10
plencs1_residual	Summary DiagNoses	DiagNoses - secondary ICD10	I10 Essential (primary) hypertension	http://biobank.ndph.ox.ac.uk/ukb/field.cgi?id=41204	0.0540977	1.07762e-10
rplencs2_residual	Fluid intelligence / reasoning	FI4 : positional arithmetic	6	http://biobank.ndph.ox.ac.uk/ukb/field.cgi?id=4968	-0.0539786	1.18371e-10
plencs1_residual	Circulatory system disorders	Date I10 first reported (essential (primary) hypertension)		http://biobank.ndph.ox.ac.uk/ukb/field.cgi?id=131286	-0.053925	1.23474e-10
rplencs2_residual	Claudication and peripheral artery disease	Leg pain on walking	No	http://biobank.ndph.ox.ac.uk/ukb/field.cgi?id=4728	-0.0538305	1.32992e-10
plencs3_residual	Operations	Method of recording time when operation occurred	Age at event	http://biobank.ndph.ox.ac.uk/ukb/field.cgi?id=20014	-0.0538193	1.34173e-10
plencs3_residual	Mental health	Ficial situation satisfaction	Very happy	http://biobank.ndph.ox.ac.uk/ukb/field.cgi?id=4581	-0.0537933	1.36941e-10
plencs3_residual	Employment	Current employment status	Retired	http://biobank.ndph.ox.ac.uk/ukb/field.cgi?id=6142	-0.0537883	1.37477e-10
plencs5_residual	Summary Administration	PCT where patients GP was registered	RICHMOND AND TWICKENHAM PCT	http://biobank.ndph.ox.ac.uk/ukb/field.cgi?id=41230	0.0536511	1.53087e-10
plencs3_residual	Family history	Mother still alive	Yes	http://biobank.ndph.ox.ac.uk/ukb/field.cgi?id=1835	-0.0536213	1.56701e-10
plencs2_residual	Household	Gas or solid-fuel cooking/heating	A gas fire that you use regularly in winter time	http://biobank.ndph.ox.ac.uk/ukb/field.cgi?id=6139	0.0536187	1.57018e-10
plencs3_residual	Diet	Pork intake	Less than once a week	http://biobank.ndph.ox.ac.uk/ukb/field.cgi?id=1389	-0.0535509	1.65574e-10
rplencs2_residual	Prospective memory	Final attempt correct	Yes	http://biobank.ndph.ox.ac.uk/ukb/field.cgi?id=4294	-0.0534945	1.73031e-10
rplencs2_residual	Prospective memory	PM: final answer	Orange circle	http://biobank.ndph.ox.ac.uk/ukb/field.cgi?id=4293	-0.0534945	1.73031e-10
plencs3_residual	Diet	Processed meat intake	Once a week	http://biobank.ndph.ox.ac.uk/ukb/field.cgi?id=1349	-0.0534674	1.76727e-10
plencs3_residual	Mental health	Work/job satisfaction	I am Not employed	http://biobank.ndph.ox.ac.uk/ukb/field.cgi?id=4537	-0.0534541	1.78564e-10
plencs2_residual	Blood biochemistry	Glycated haemoglobin (HbA1c)		http://biobank.ndph.ox.ac.uk/ukb/field.cgi?id=30750	-0.0534198	1.83414e-10
plencs2_residual	Breathing	Shortness of breath walking on level ground	No	http://biobank.ndph.ox.ac.uk/ukb/field.cgi?id=4717	0.0533783	1.89434e-10
plencs2_residual	Medical conditions	Other serious medical condition/disability diagNosed by doctor	No	http://biobank.ndph.ox.ac.uk/ukb/field.cgi?id=2473	0.0533725	1.903e-10
plencs2_residual	Blood count	White blood cell (leukocyte) count		http://biobank.ndph.ox.ac.uk/ukb/field.cgi?id=30000	-0.0533248	1.97507e-10
plencs5_residual	Circulatory system disorders	Date I50 first reported (heart failure)		http://biobank.ndph.ox.ac.uk/ukb/field.cgi?id=131354	-0.0532783	2.04775e-10
rplencs2_residual	Reception	UK Biobank assessment centre	Cheadle (imaging)	http://biobank.ndph.ox.ac.uk/ukb/field.cgi?id=54	-0.0532083	2.16233e-10
plencs3_residual	Diet	Variation in diet	Sometimes	http://biobank.ndph.ox.ac.uk/ukb/field.cgi?id=1548	-0.0531989	2.17804e-10
plencs3_residual	Diet	Coffee type	Instant coffee	http://biobank.ndph.ox.ac.uk/ukb/field.cgi?id=1508	-0.0530947	2.3615e-10
rplencs2_residual	Medication	Vitamin and mineral supplements	None of the above	http://biobank.ndph.ox.ac.uk/ukb/field.cgi?id=6155	-0.053076	2.39591e-10
plencs3_residual	Sleep	SNoring	No	http://biobank.ndph.ox.ac.uk/ukb/field.cgi?id=1210	-0.0529874	2.56605e-10
rplencs2_residual	Physical activity	Types of physical activity in last 4 weeks	Walking for pleasure (Not as a means of transport)	http://biobank.ndph.ox.ac.uk/ukb/field.cgi?id=6164	-0.0529728	2.59535e-10
plencs3_residual	Mouth	Mouth/teeth dental problems	None of the above	http://biobank.ndph.ox.ac.uk/ukb/field.cgi?id=6149	-0.0529316	2.67923e-10
plencs3_residual	Medication	Medication for pain relief, constipation, heartburn	None of the above	http://biobank.ndph.ox.ac.uk/ukb/field.cgi?id=6154	-0.0528753	2.79825e-10
plencs2_residual	Hearing	Loud music exposure frequency	No	http://biobank.ndph.ox.ac.uk/ukb/field.cgi?id=4836	0.0528641	2.82266e-10
rplencs2_residual	Mental health	Frequency of unenthusiasm / disinterest in last 2 weeks	Not at all	http://biobank.ndph.ox.ac.uk/ukb/field.cgi?id=2060	-0.0528165	2.9283e-10
rplencs2_residual	Mental health	Ever manic/hyper for 2 days	No	http://biobank.ndph.ox.ac.uk/ukb/field.cgi?id=4642	-0.0528114	2.93988e-10
plencs1_residual	Circulatory system disorders	Source of report of I10 (essential (primary) hypertension)	Hospital admissions data only	http://biobank.ndph.ox.ac.uk/ukb/field.cgi?id=131287	0.052675	3.26547e-10
plencs3_residual	Mental health	Guilty feelings	No	http://biobank.ndph.ox.ac.uk/ukb/field.cgi?id=2030	-0.052621	3.40385e-10
rplencs2_residual	Mental health	Friendships satisfaction	Very happy	http://biobank.ndph.ox.ac.uk/ukb/field.cgi?id=4570	-0.0525886	3.48969e-10
plencs3_residual	Mental health	Fed-up feelings	No	http://biobank.ndph.ox.ac.uk/ukb/field.cgi?id=1960	-0.0525682	3.54477e-10
rplencs2_residual	EYesight	Other eye problems	No	http://biobank.ndph.ox.ac.uk/ukb/field.cgi?id=2227	-0.0524849	3.7787e-10
rplencs2_residual	Hearing	Hearing aid user	No	http://biobank.ndph.ox.ac.uk/ukb/field.cgi?id=3393	-0.0524393	3.913e-10
rplencs2_residual	Hearing	Noisy workplace	No	http://biobank.ndph.ox.ac.uk/ukb/field.cgi?id=4825	-0.0524229	3.96256e-10
plencs2_residual	General health	Long-standing illness, disability or infirmity	Yes	http://biobank.ndph.ox.ac.uk/ukb/field.cgi?id=2188	-0.0524026	4.02441e-10
rplencs3_residual	Summary DiagNoses	DiagNoses - ICD10	I10 Essential (primary) hypertension	http://biobank.ndph.ox.ac.uk/ukb/field.cgi?id=41270	0.052389	4.06672e-10
plencs2_residual	Claudication and peripheral artery disease	Leg pain on walking : action taken	Stop	http://biobank.ndph.ox.ac.uk/ukb/field.cgi?id=5507	-0.05233	4.25421e-10
plencs3_residual	Sleep	Sleeplessness / insomnia	Usually	http://biobank.ndph.ox.ac.uk/ukb/field.cgi?id=1200	-0.0523103	4.31881e-10
rplencs3_residual	Summary DiagNoses	DiagNoses - secondary ICD10	I10 Essential (primary) hypertension	http://biobank.ndph.ox.ac.uk/ukb/field.cgi?id=41204	0.0522471	4.53263e-10
plencs3_residual	Mental health	Frequency of tenseness / restlessness in last 2 weeks	Not at all	http://biobank.ndph.ox.ac.uk/ukb/field.cgi?id=2070	-0.0522164	4.64004e-10
plencs3_residual	Diet	Hot drink temperature	Hot	http://biobank.ndph.ox.ac.uk/ukb/field.cgi?id=1518	-0.0522082	4.669e-10
rplencs2_residual	Brain MRI	Operator indicated brain MRI measurement completed	Yes	http://biobank.ndph.ox.ac.uk/ukb/field.cgi?id=12188	-0.0521887	4.73896e-10
rplencs2_residual	Medical conditions	Diabetes diagNosed by doctor	No	http://biobank.ndph.ox.ac.uk/ukb/field.cgi?id=2443	-0.052115	5.01253e-10
plencs3_residual	Hearing test	Volume level set by participant (left)	0.1	http://biobank.ndph.ox.ac.uk/ukb/field.cgi?id=4270	-0.0520959	5.08608e-10
plencs3_residual	Smoking	Ever smoked	Yes	http://biobank.ndph.ox.ac.uk/ukb/field.cgi?id=20160	-0.0520846	5.12984e-10
plencs3_residual	Diet	Spread type	Butter/spreadable butter	http://biobank.ndph.ox.ac.uk/ukb/field.cgi?id=1428	-0.0520659	5.20345e-10
plencs3_residual	Family history	Illnesses of siblings	None of the above (group 1)	http://biobank.ndph.ox.ac.uk/ukb/field.cgi?id=20111	-0.0520241	5.37151e-10
plencs3_residual	Mental health	Nervous feelings	No	http://biobank.ndph.ox.ac.uk/ukb/field.cgi?id=1970	-0.0520149	5.4093e-10
plencs3_residual	Diet	Lamb/mutton intake	Less than once a week	http://biobank.ndph.ox.ac.uk/ukb/field.cgi?id=1379	-0.0519901	5.512e-10
plencs3_residual	Mental health	Suffer from 'nerves'	No	http://biobank.ndph.ox.ac.uk/ukb/field.cgi?id=2010	-0.0519806	5.55198e-10
plencs3_residual	Mental health	Ever unenthusiastic/disinterested for a whole week	No	http://biobank.ndph.ox.ac.uk/ukb/field.cgi?id=4631	-0.0519406	5.72337e-10
rplencs3_residual	Breathing	Shortness of breath walking on level ground	No	http://biobank.ndph.ox.ac.uk/ukb/field.cgi?id=4717	-0.051925	5.79158e-10
rplencs2_residual	Abdominal MRI	Abdominal MRI measurement completed	Yes	http://biobank.ndph.ox.ac.uk/ukb/field.cgi?id=12224	-0.0518945	5.92717e-10
plencs2_residual	Summary DiagNoses	DiagNoses - ICD10	Z86.4 Personal history of psychoactive substance abuse	http://biobank.ndph.ox.ac.uk/ukb/field.cgi?id=41270	-0.0518451	6.15303e-10
plencs2_residual	Summary DiagNoses	DiagNoses - secondary ICD10	Z86.4 Personal history of psychoactive substance abuse	http://biobank.ndph.ox.ac.uk/ukb/field.cgi?id=41204	-0.0518451	6.15303e-10
plencs5_residual	Blood pressure	Diastolic blood pressure, automated reading		http://biobank.ndph.ox.ac.uk/ukb/field.cgi?id=4079	-0.0518348	6.20145e-10
plencs5_residual	Blood biochemistry	Albumin		http://biobank.ndph.ox.ac.uk/ukb/field.cgi?id=30600	-0.0517551	6.58704e-10
rplencs2_residual	Operations	Had major operations	No	http://biobank.ndph.ox.ac.uk/ukb/field.cgi?id=2415	-0.0516868	6.93576e-10
plencs3_residual	Medication	Taking other prescription medications	No	http://biobank.ndph.ox.ac.uk/ukb/field.cgi?id=2492	-0.0516689	7.03044e-10
plencs3_residual	Mental health	Mood swings	No	http://biobank.ndph.ox.ac.uk/ukb/field.cgi?id=1920	-0.0515166	7.8859e-10
plencs3_residual	Family history	Illnesses of father	Heart disease	http://biobank.ndph.ox.ac.uk/ukb/field.cgi?id=20107	-0.0515127	7.90935e-10
rplencs2_residual	Mental health	Ever highly irritable/argumentative for 2 days	No	http://biobank.ndph.ox.ac.uk/ukb/field.cgi?id=4653	-0.0514925	8.03051e-10
plencs5_residual	ECG during exercise	Target heart rate achieved	TRUE	http://biobank.ndph.ox.ac.uk/ukb/field.cgi?id=6034	-0.0514323	8.40245e-10
plencs3_residual	Mental health	Worry too long after embarrassment	Yes	http://biobank.ndph.ox.ac.uk/ukb/field.cgi?id=2000	-0.0512745	9.4594e-10
rplencs2_residual	Diet	Non-oily fish intake	Less than once a week	http://biobank.ndph.ox.ac.uk/ukb/field.cgi?id=1339	-0.0512021	9.98616e-10
rplencs2_residual	Prospective memory	Prospective memory result	Correct recall on first attempt	http://biobank.ndph.ox.ac.uk/ukb/field.cgi?id=20018	-0.0511646	1.02708e-09
rplencs2_residual	Prospective memory	PM: initial answer	Orange circle	http://biobank.ndph.ox.ac.uk/ukb/field.cgi?id=4292	-0.0511646	1.02708e-09
plencs3_residual	Reception	Date of attending assessment centre		http://biobank.ndph.ox.ac.uk/ukb/field.cgi?id=53	0.0511174	1.06394e-09
rplencs3_residual	Household	Gas or solid-fuel cooking/heating	A gas fire that you use regularly in winter time	http://biobank.ndph.ox.ac.uk/ukb/field.cgi?id=6139	-0.051067	1.10476e-09
plencs3_residual	Diet	Salt added to food	Never/rarely	http://biobank.ndph.ox.ac.uk/ukb/field.cgi?id=1478	-0.050884	1.2662e-09
rplencs2_residual	Medical conditions	Method of recording time when Non-cancer illness first diagNosed	Age at event	http://biobank.ndph.ox.ac.uk/ukb/field.cgi?id=20013	-0.0508705	1.27903e-09
plencs2_residual	Hearing	Tinnitus	No, never	http://biobank.ndph.ox.ac.uk/ukb/field.cgi?id=4803	0.0506271	1.53224e-09
rplencs2_residual	Bone-densitometry of heel	Heel ultrasound method (right)	Direct entry	http://biobank.ndph.ox.ac.uk/ukb/field.cgi?id=4095	-0.0506176	1.54315e-09
rplencs3_residual	Employment	Current employment status	Unable to work because of sickness or disability	http://biobank.ndph.ox.ac.uk/ukb/field.cgi?id=6142	0.050573	1.59491e-09
plencs2_residual	Mental health	Ever manic/hyper for 2 days	No	http://biobank.ndph.ox.ac.uk/ukb/field.cgi?id=4642	0.0505332	1.6425e-09
rplencs2_residual	General health	Overall health rating	Good	http://biobank.ndph.ox.ac.uk/ukb/field.cgi?id=2178	-0.0504116	1.79683e-09
plencs2_residual	Breathing	Shortness of breath walking on level ground	Yes	http://biobank.ndph.ox.ac.uk/ukb/field.cgi?id=4717	-0.0503937	1.82072e-09
rplencs2_residual	Bone-densitometry of heel	Heel ultrasound method (left)	Direct entry	http://biobank.ndph.ox.ac.uk/ukb/field.cgi?id=4092	-0.0503726	1.84929e-09
rplencs2_residual	Mental health	Seen a psychiatrist for nerves, anxiety, tension or depression	No	http://biobank.ndph.ox.ac.uk/ukb/field.cgi?id=2100	-0.0502735	1.98923e-09
rplencs2_residual	Hearing	Loud music exposure frequency	No	http://biobank.ndph.ox.ac.uk/ukb/field.cgi?id=4836	-0.0502281	2.05682e-09
rplencs2_residual	Bone-densitometry of heel	Fractured heel (left)	No	http://biobank.ndph.ox.ac.uk/ukb/field.cgi?id=4093	-0.0501464	2.18388e-09
rplencs2_residual	Alcohol	Alcohol intake versus 10 years previously	About the same	http://biobank.ndph.ox.ac.uk/ukb/field.cgi?id=1628	-0.0501402	2.19386e-09
rplencs2_residual	Mental health	Worrier / anxious feelings	Yes	http://biobank.ndph.ox.ac.uk/ukb/field.cgi?id=1980	-0.0500794	2.29385e-09
rplencs2_residual	Bone-densitometry of heel	Fractured heel (right)	No	http://biobank.ndph.ox.ac.uk/ukb/field.cgi?id=4096	-0.0500571	2.33176e-09
plencs3_residual	Spirometry	Ordering of blows	third earliest (i.e. latest)	http://biobank.ndph.ox.ac.uk/ukb/field.cgi?id=3065	-0.0500494	2.34491e-09
plencs3_residual	EYesight	Reason for glasses/contact lenses	For short-sightedness, i.e. only or mainly for distance viewing such as driving, cinema etc (called 'myopia')	http://biobank.ndph.ox.ac.uk/ukb/field.cgi?id=6147	-0.0500032	2.4256e-09
plencs2_residual	Arterial stiffness	Position of the pulse wave peak		http://biobank.ndph.ox.ac.uk/ukb/field.cgi?id=4198	0.0500025	2.4268e-09
rplencs2_residual	Smoking	Smoking status	Never	http://biobank.ndph.ox.ac.uk/ukb/field.cgi?id=20116	-0.0499875	2.45361e-09
plencs2_residual	Blood count	Neutrophill count		http://biobank.ndph.ox.ac.uk/ukb/field.cgi?id=30140	-0.0499801	2.46695e-09
plencs2_residual	Hearing test	Volume level set by participant (right)	0.1	http://biobank.ndph.ox.ac.uk/ukb/field.cgi?id=4277	0.0499494	2.52288e-09
plencs4_residual	Reception	UK Biobank assessment centre	Middlesborough	http://biobank.ndph.ox.ac.uk/ukb/field.cgi?id=54	0.0499477	2.526e-09
plencs3_residual	Cancer screening	Ever had bowel cancer screening	No	http://biobank.ndph.ox.ac.uk/ukb/field.cgi?id=2345	-0.049924	2.5703e-09
plencs4_residual	Indices of Multiple Deprivation	Housing score (England)		http://biobank.ndph.ox.ac.uk/ukb/field.cgi?id=26415	-0.0497318	2.9571e-09
plencs2_residual	Other sociodemographic factors	Attendance/disability/mobility allowance	None of the above	http://biobank.ndph.ox.ac.uk/ukb/field.cgi?id=6146	0.0496655	3.10316e-09
plencs3_residual	Physical activity	Types of physical activity in last 4 weeks	Light DIY (eg: pruning, watering the lawn)	http://biobank.ndph.ox.ac.uk/ukb/field.cgi?id=6164	-0.0495734	3.31794e-09
plencs3_residual	Physical activity	Types of physical activity in last 4 weeks	Heavy DIY (eg: weeding, lawn mowing, carpentry, digging)	http://biobank.ndph.ox.ac.uk/ukb/field.cgi?id=6164	-0.0495466	3.38292e-09
plencs3_residual	Family history	Non-accidental death in close genetic family	No	http://biobank.ndph.ox.ac.uk/ukb/field.cgi?id=4501	-0.0494408	3.65273e-09
rplencs3_residual	Medical conditions	Other serious medical condition/disability diagNosed by doctor	No	http://biobank.ndph.ox.ac.uk/ukb/field.cgi?id=2473	-0.0494006	3.76054e-09
rplencs2_residual	Fluid intelligence / reasoning	FI7 : syNonym	Cease	http://biobank.ndph.ox.ac.uk/ukb/field.cgi?id=5001	-0.049377	3.82505e-09
plencs1_residual	Arterial stiffness	Position of pulse wave Notch		http://biobank.ndph.ox.ac.uk/ukb/field.cgi?id=4199	0.0493755	3.82937e-09
rplencs2_residual	Pulse wave analysis	Vicorder results plausible	Yes	http://biobank.ndph.ox.ac.uk/ukb/field.cgi?id=12700	-0.0493336	3.94696e-09
plencs3_residual	Physical activity	Drive faster than motorway speed limit	Sometimes	http://biobank.ndph.ox.ac.uk/ukb/field.cgi?id=1100	-0.0493111	4.01185e-09
rplencs2_residual	Electronic device use	Hands-free device/speakerphone use with mobile phone in last 3 month	Never or almost never	http://biobank.ndph.ox.ac.uk/ukb/field.cgi?id=1130	-0.04925	4.19263e-09
plencs3_residual	Mental health	Happiness	Moderately happy	http://biobank.ndph.ox.ac.uk/ukb/field.cgi?id=4526	-0.0492384	4.22784e-09
rplencs2_residual	Breathing	Wheeze or whistling in the chest in last year	No	http://biobank.ndph.ox.ac.uk/ukb/field.cgi?id=2316	-0.0492072	4.3241e-09
rplencs3_residual	Claudication and peripheral artery disease	Leg pain on walking : action taken	Stop	http://biobank.ndph.ox.ac.uk/ukb/field.cgi?id=5507	0.049206	4.32764e-09
plencs3_residual	Numeric memory	Digits entered correctly	Yes	http://biobank.ndph.ox.ac.uk/ukb/field.cgi?id=4259	-0.0491985	4.35122e-09
plencs3_residual	Mental health	Happiness	Very happy	http://biobank.ndph.ox.ac.uk/ukb/field.cgi?id=4526	-0.049123	4.59446e-09
plencs5_residual	Blood biochemistry	Cystatin C		http://biobank.ndph.ox.ac.uk/ukb/field.cgi?id=30720	0.0490644	4.79193e-09
rplencs2_residual	Diet	Milk type used	Semi-skimmed	http://biobank.ndph.ox.ac.uk/ukb/field.cgi?id=1418	-0.0490585	4.8125e-09
rplencs2_residual	Household	Gas or solid-fuel cooking/heating	A gas hob or gas cooker	http://biobank.ndph.ox.ac.uk/ukb/field.cgi?id=6139	-0.0490289	4.91588e-09
rplencs2_residual	Electronic device use	Plays computer games	Never/rarely	http://biobank.ndph.ox.ac.uk/ukb/field.cgi?id=2237	-0.0490268	4.92322e-09
plencs3_residual	Family history	Illnesses of mother	None of the above (group 1)	http://biobank.ndph.ox.ac.uk/ukb/field.cgi?id=20110	-0.0490171	4.95781e-09
plencs2_residual	Household	Type of accommodation lived in	A house or bungalow	http://biobank.ndph.ox.ac.uk/ukb/field.cgi?id=670	0.0490118	4.97674e-09
plencs3_residual	Mental health	Seen doctor (GP) for nerves, anxiety, tension or depression	No	http://biobank.ndph.ox.ac.uk/ukb/field.cgi?id=2090	-0.0490047	5.00216e-09
plencs3_residual	Physical activity	Frequency of stair climbing in last 4 weeks	6-10 times a day	http://biobank.ndph.ox.ac.uk/ukb/field.cgi?id=943	-0.0489592	5.16814e-09
plencs3_residual	Mental health	Work/job satisfaction	Moderately happy	http://biobank.ndph.ox.ac.uk/ukb/field.cgi?id=4537	-0.0489572	5.17526e-09
plencs2_residual	Mental health	Suffer from 'nerves'	No	http://biobank.ndph.ox.ac.uk/ukb/field.cgi?id=2010	0.0489493	5.20488e-09
rplencs2_residual	ECG at rest, 12-lead	12-lead ECG measuring method	Direct entry	http://biobank.ndph.ox.ac.uk/ukb/field.cgi?id=12323	-0.0489144	5.33664e-09
rplencs2_residual	Operations	Operation year/age first occurred		http://biobank.ndph.ox.ac.uk/ukb/field.cgi?id=92	0.048906	5.36892e-09
plencs3_residual	General health	Weight change compared with 1 year ago	No - weigh about the same	http://biobank.ndph.ox.ac.uk/ukb/field.cgi?id=2306	-0.048855	5.56853e-09
rplencs3_residual	ECG during exercise	Program category	Category 1, cycle rising to 50% level	http://biobank.ndph.ox.ac.uk/ukb/field.cgi?id=6024	-0.0487998	5.79312e-09
rplencs3_residual	Physical activity	Time spent watching television (TV)		http://biobank.ndph.ox.ac.uk/ukb/field.cgi?id=1070	0.0486731	6.34167e-09
rplencs2_residual	Mental health	Health satisfaction	Very happy	http://biobank.ndph.ox.ac.uk/ukb/field.cgi?id=4548	-0.0485424	6.96031e-09
plencs4_residual	Smoking	Current tobacco smoking	Yes, on most or all days	http://biobank.ndph.ox.ac.uk/ukb/field.cgi?id=1239	0.0484984	7.18134e-09
rplencs2_residual	Medical conditions	Blood clot, DVT, bronchitis, emphysema, asthma, rhinitis, eczema, allergy diagNosed by doctor	None of the above	http://biobank.ndph.ox.ac.uk/ukb/field.cgi?id=6152	-0.0484565	7.39852e-09
rplencs3_residual	Circulatory system disorders	Source of report of I10 (essential (primary) hypertension)	Hospital admissions data only	http://biobank.ndph.ox.ac.uk/ukb/field.cgi?id=131287	0.0484459	7.45452e-09
plencs2_residual	Summary Administration	Intended management of patient (recoded)	Not applicable	http://biobank.ndph.ox.ac.uk/ukb/field.cgi?id=41244	-0.048431	7.53383e-09
plencs2_residual	Diet	Major dietary changes in the last 5 years	No	http://biobank.ndph.ox.ac.uk/ukb/field.cgi?id=1538	0.0484223	7.58057e-09
plencs2_residual	Arterial stiffness	Stiffness method	Direct entry	http://biobank.ndph.ox.ac.uk/ukb/field.cgi?id=4186	0.0484027	7.68659e-09
plencs1_residual	ECG during exercise	Program category	Category 2, cycle rising to 35% level	http://biobank.ndph.ox.ac.uk/ukb/field.cgi?id=6024	0.048395	7.72856e-09
plencs4_residual	Indices of Multiple Deprivation	Health score (England)		http://biobank.ndph.ox.ac.uk/ukb/field.cgi?id=26413	0.0483825	7.79762e-09
plencs2_residual	Bone-densitometry of heel	Fractured heel (right)	No	http://biobank.ndph.ox.ac.uk/ukb/field.cgi?id=4096	0.0483405	8.03304e-09
plencs3_residual	Numeric memory	Completion status of numeric memory test	stopped	http://biobank.ndph.ox.ac.uk/ukb/field.cgi?id=4281	-0.0483322	8.08078e-09
plencs4_residual	Diet questionnaire performance	When diet questionnaire completion requested		http://biobank.ndph.ox.ac.uk/ukb/field.cgi?id=20078	0.0483286	8.10106e-09
plencs3_residual	Sun exposure	Use of sun/uv protection	Sometimes	http://biobank.ndph.ox.ac.uk/ukb/field.cgi?id=2267	-0.0482974	8.28199e-09
plencs2_residual	Mental health	Tense / 'highly strung'	No	http://biobank.ndph.ox.ac.uk/ukb/field.cgi?id=1990	0.0482502	8.56351e-09
plencs3_residual	Mental health	Irritability	No	http://biobank.ndph.ox.ac.uk/ukb/field.cgi?id=1940	-0.0481872	8.95358e-09
plencs3_residual	Household	How are people in household related to participant	Son and/or daughter (include step-children)	http://biobank.ndph.ox.ac.uk/ukb/field.cgi?id=6141	-0.0481665	9.0855e-09
plencs3_residual	Social support	Frequency of friend/family visits	About once a week	http://biobank.ndph.ox.ac.uk/ukb/field.cgi?id=1031	-0.0481567	9.14828e-09
plencs3_residual	Body size measures	Seating box height	40cm	http://biobank.ndph.ox.ac.uk/ukb/field.cgi?id=3077	-0.0480982	9.53431e-09
plencs3_residual	Diet	Beef intake	Once a week	http://biobank.ndph.ox.ac.uk/ukb/field.cgi?id=1369	-0.0480422	9.91781e-09
rplencs3_residual	Medication	Medication for pain relief, constipation, heartburn	None of the above	http://biobank.ndph.ox.ac.uk/ukb/field.cgi?id=6154	-0.0480085	1.01562e-08
plencs3_residual	Diet	Dried fruit intake		http://biobank.ndph.ox.ac.uk/ukb/field.cgi?id=1319	-0.0479919	1.02755e-08
rplencs2_residual	Mental health	Illness, injury, bereavement, stress in last 2 years	None of the above	http://biobank.ndph.ox.ac.uk/ukb/field.cgi?id=6145	-0.0479041	1.09299e-08
plencs2_residual	EYesight	Wears glasses or contact lenses	Yes	http://biobank.ndph.ox.ac.uk/ukb/field.cgi?id=2207	0.0478907	1.10333e-08
plencs2_residual	Medical conditions	Vascular/heart problems diagNosed by doctor	None of the above	http://biobank.ndph.ox.ac.uk/ukb/field.cgi?id=6150	0.047839	1.14409e-08
plencs3_residual	Physical activity	Usual walking pace	Steady average pace	http://biobank.ndph.ox.ac.uk/ukb/field.cgi?id=924	-0.0478205	1.15905e-08
rplencs2_residual	General health	Long-standing illness, disability or infirmity	No	http://biobank.ndph.ox.ac.uk/ukb/field.cgi?id=2188	-0.0477541	1.21422e-08
plencs3_residual	Diet	Oily fish intake	Once a week	http://biobank.ndph.ox.ac.uk/ukb/field.cgi?id=1329	-0.0477082	1.25387e-08
plencs2_residual	Spirometry	Forced expiratory volume in 1-second (FEV1) Z-score		http://biobank.ndph.ox.ac.uk/ukb/field.cgi?id=20256	-0.0476454	1.3102e-08
rplencs3_residual	COPD outcomes	Source of chronic obstructive pulmonary disease report	Hospital admission	http://biobank.ndph.ox.ac.uk/ukb/field.cgi?id=42017	0.047635	1.31973e-08
plencs2_residual	Reception	UK Biobank assessment centre	Cheadle (imaging)	http://biobank.ndph.ox.ac.uk/ukb/field.cgi?id=54	0.0476126	1.34061e-08
rplencs3_residual	Blood count	White blood cell (leukocyte) count		http://biobank.ndph.ox.ac.uk/ukb/field.cgi?id=30000	0.0475848	1.36682e-08
rplencs3_residual	Breathing	Shortness of breath walking on level ground	Yes	http://biobank.ndph.ox.ac.uk/ukb/field.cgi?id=4717	0.0474588	1.49238e-08
plencs2_residual	Bone-densitometry of heel	Heel ultrasound method (right)	Direct entry	http://biobank.ndph.ox.ac.uk/ukb/field.cgi?id=4095	0.0474534	1.49793e-08
plencs3_residual	Mental health	Seen doctor (GP) for nerves, anxiety, tension or depression	Yes	http://biobank.ndph.ox.ac.uk/ukb/field.cgi?id=2090	-0.0474481	1.50348e-08
plencs3_residual	Body size measures	Seating box height	50cm	http://biobank.ndph.ox.ac.uk/ukb/field.cgi?id=3077	-0.0474458	1.50591e-08
plencs2_residual	Medication	Medication for pain relief, constipation, heartburn	None of the above	http://biobank.ndph.ox.ac.uk/ukb/field.cgi?id=6154	0.0474021	1.55245e-08
plencs3_residual	Electronic device use	Difference in mobile phone use compared to two years previously	No	http://biobank.ndph.ox.ac.uk/ukb/field.cgi?id=1140	-0.0473432	1.61733e-08
rplencs2_residual	Mental health	Ever depressed for a whole week	Yes	http://biobank.ndph.ox.ac.uk/ukb/field.cgi?id=4598	-0.0473077	1.6577e-08
rplencs2_residual	Family history	Illnesses of siblings	None of the above (group 2)	http://biobank.ndph.ox.ac.uk/ukb/field.cgi?id=20111	-0.0473046	1.66122e-08
plencs2_residual	Hearing	Cochlear implant	No	http://biobank.ndph.ox.ac.uk/ukb/field.cgi?id=4792	0.0472854	1.68356e-08
rplencs3_residual	Summary Administration	Intended management of patient (recoded)	Not applicable	http://biobank.ndph.ox.ac.uk/ukb/field.cgi?id=41244	0.0472334	1.74535e-08
plencs5_residual	Pulse wave analysis	Number of beats in waveform average for PWA		http://biobank.ndph.ox.ac.uk/ukb/field.cgi?id=12679	-0.0472215	1.75983e-08
plencs2_residual	Education	Qualifications	None of the above	http://biobank.ndph.ox.ac.uk/ukb/field.cgi?id=6138	-0.04721	1.77392e-08
plencs3_residual	Cancer screening	Ever had bowel cancer screening	Yes	http://biobank.ndph.ox.ac.uk/ukb/field.cgi?id=2345	-0.0471943	1.79322e-08
plencs2_residual	Spirometry	Forced vital capacity (FVC) Z-score		http://biobank.ndph.ox.ac.uk/ukb/field.cgi?id=20257	-0.0471252	1.8811e-08
plencs2_residual	Medical conditions	Diabetes diagNosed by doctor	No	http://biobank.ndph.ox.ac.uk/ukb/field.cgi?id=2443	0.0471232	1.88376e-08
plencs2_residual	Sleep	SNoring	No	http://biobank.ndph.ox.ac.uk/ukb/field.cgi?id=1210	0.0471163	1.89277e-08
plencs2_residual	Hearing	Hearing aid user	No	http://biobank.ndph.ox.ac.uk/ukb/field.cgi?id=3393	0.0471097	1.90142e-08
plencs2_residual	Arterial stiffness	Position of the shoulder on the pulse waveform		http://biobank.ndph.ox.ac.uk/ukb/field.cgi?id=4200	0.0471008	1.91308e-08
rplencs2_residual	Medical conditions	Non-cancer illness code, self-reported	diabetes	http://biobank.ndph.ox.ac.uk/ukb/field.cgi?id=20002	-0.0470941	1.922e-08
rplencs3_residual	Medical conditions	Other serious medical condition/disability diagNosed by doctor	No	http://biobank.ndph.ox.ac.uk/ukb/field.cgi?id=2473	-0.0470891	1.92865e-08
plencs2_residual	Other sociodemographic factors	Attendance/disability/mobility allowance	None of the above	http://biobank.ndph.ox.ac.uk/ukb/field.cgi?id=6146	0.047065	1.96106e-08
plencs3_residual	Social support	Able to confide	Almost daily	http://biobank.ndph.ox.ac.uk/ukb/field.cgi?id=2110	-0.0470517	1.97913e-08
rplencs3_residual	General health	Long-standing illness, disability or infirmity	No	http://biobank.ndph.ox.ac.uk/ukb/field.cgi?id=2188	-0.0470354	2.00151e-08
plencs2_residual	Medical conditions	Non-cancer illness code, self-reported	hypertension	http://biobank.ndph.ox.ac.uk/ukb/field.cgi?id=20002	-0.0470204	2.02242e-08
plencs2_residual	Early life factors	Adopted as a child	No	http://biobank.ndph.ox.ac.uk/ukb/field.cgi?id=1767	0.0469994	2.0519e-08
plencs3_residual	Electronic device use	Weekly usage of mobile phone in last 3 months	5-29 mins	http://biobank.ndph.ox.ac.uk/ukb/field.cgi?id=1120	-0.0469801	2.07941e-08
rplencs3_residual	Blood biochemistry	Glycated haemoglobin (HbA1c)		http://biobank.ndph.ox.ac.uk/ukb/field.cgi?id=30750	0.0469576	2.11189e-08
plencs2_residual	Bone-densitometry of heel	Fractured heel (left)	No	http://biobank.ndph.ox.ac.uk/ukb/field.cgi?id=4093	0.0469135	2.17709e-08
plencs2_residual	Hearing test	Hearing test done	Yes	http://biobank.ndph.ox.ac.uk/ukb/field.cgi?id=4849	0.0469039	2.19149e-08
plencs2_residual	Other sociodemographic factors	Attendance/disability/mobility allowance	Blue badge	http://biobank.ndph.ox.ac.uk/ukb/field.cgi?id=6146	-0.0468829	2.22344e-08
plencs5_residual	Medical conditions	Age diabetes diagNosed		http://biobank.ndph.ox.ac.uk/ukb/field.cgi?id=2976	0.0468682	2.24599e-08
plencs3_residual	Early life factors	Part of a multiple birth	No	http://biobank.ndph.ox.ac.uk/ukb/field.cgi?id=1777	-0.0468573	2.26286e-08
rplencs2_residual	Family history	Mother still alive	Yes	http://biobank.ndph.ox.ac.uk/ukb/field.cgi?id=1835	-0.0468371	2.29458e-08
rplencs2_residual	Family history	Father still alive	No	http://biobank.ndph.ox.ac.uk/ukb/field.cgi?id=1797	-0.0468234	2.31634e-08
plencs2_residual	Digestive health	Degree bothered by dizziness in the last 3 months	Not bothered at all	http://biobank.ndph.ox.ac.uk/ukb/field.cgi?id=21053	0.0468198	2.32197e-08
plencs3_residual	Education	Qualifications	College or University degree	http://biobank.ndph.ox.ac.uk/ukb/field.cgi?id=6138	-0.0467891	2.37159e-08
plencs3_residual	Hearing	Hearing difficulty/problems with background Noise	Yes	http://biobank.ndph.ox.ac.uk/ukb/field.cgi?id=2257	-0.0467609	2.41788e-08
rplencs2_residual	Electronic device use	Length of mobile phone use	More than eight years	http://biobank.ndph.ox.ac.uk/ukb/field.cgi?id=1110	-0.0467471	2.44095e-08
plencs2_residual	Carotid ultrasound	Carotid ultrasound measurement completed	Yes	http://biobank.ndph.ox.ac.uk/ukb/field.cgi?id=12292	0.0467469	2.44133e-08
rplencs3_residual	Family history	Non-accidental death in close genetic family	No	http://biobank.ndph.ox.ac.uk/ukb/field.cgi?id=4501	-0.0466906	2.53736e-08
rplencs2_residual	Diet	Processed meat intake	Once a week	http://biobank.ndph.ox.ac.uk/ukb/field.cgi?id=1349	-0.0466605	2.59028e-08
plencs2_residual	Early life factors	Maternal smoking around birth	No	http://biobank.ndph.ox.ac.uk/ukb/field.cgi?id=1787	0.0465943	2.71051e-08
rplencs2_residual	Sleep	Nap during day	Never/rarely	http://biobank.ndph.ox.ac.uk/ukb/field.cgi?id=1190	-0.0465669	2.76172e-08
plencs2_residual	Smoking	Current tobacco smoking	No	http://biobank.ndph.ox.ac.uk/ukb/field.cgi?id=1239	0.0465505	2.79277e-08
plencs5_residual	Residential air pollution	Particulate matter air pollution (pm10); 2007		http://biobank.ndph.ox.ac.uk/ukb/field.cgi?id=24019	0.0465435	2.80634e-08
plencs2_residual	Mental health	Seen a psychiatrist for nerves, anxiety, tension or depression	No	http://biobank.ndph.ox.ac.uk/ukb/field.cgi?id=2100	0.0465303	2.83158e-08
plencs2_residual	Reception	Date of attending assessment centre		http://biobank.ndph.ox.ac.uk/ukb/field.cgi?id=53	-0.0465114	2.86849e-08
plencs2_residual	Medical conditions	Vascular/heart problems diagNosed by doctor	High blood pressure	http://biobank.ndph.ox.ac.uk/ukb/field.cgi?id=6150	-0.046475	2.9406e-08
plencs3_residual	Hearing	Hearing difficulty/problems with background Noise	No	http://biobank.ndph.ox.ac.uk/ukb/field.cgi?id=2257	-0.0464454	3.00065e-08
plencs3_residual	Medical conditions	Pregt	No	http://biobank.ndph.ox.ac.uk/ukb/field.cgi?id=3140	-0.0464329	3.0264e-08
rplencs2_residual	Family history	Illnesses of father	Heart disease	http://biobank.ndph.ox.ac.uk/ukb/field.cgi?id=20107	-0.0464144	3.06483e-08
plencs2_residual	DXA assessment	Believed safe to perform DXA scan	Yes	http://biobank.ndph.ox.ac.uk/ukb/field.cgi?id=12141	0.046388	3.12051e-08
plencs5_residual	Endocrine, nutritional and metabolic diseases	Date E14 first reported (unspecified diabetes mellitus)		http://biobank.ndph.ox.ac.uk/ukb/field.cgi?id=130714	0.0463811	3.13517e-08
plencs2_residual	EYesight	Eye problems/disorders	None of the above	http://biobank.ndph.ox.ac.uk/ukb/field.cgi?id=6148	0.0463675	3.16425e-08
rplencs2_residual	General health	Falls in the last year	No falls	http://biobank.ndph.ox.ac.uk/ukb/field.cgi?id=2296	-0.0463335	3.2384e-08
plencs2_residual	Claudication and peripheral artery disease	Leg pain when walking uphill or hurrying	Yes	http://biobank.ndph.ox.ac.uk/ukb/field.cgi?id=5474	-0.0463331	3.23921e-08
rplencs2_residual	Mental health	Ficial situation satisfaction	Very happy	http://biobank.ndph.ox.ac.uk/ukb/field.cgi?id=4581	-0.0463161	3.27697e-08
rplencs2_residual	Mental health	Sensitivity / hurt feelings	No	http://biobank.ndph.ox.ac.uk/ukb/field.cgi?id=1950	-0.0463086	3.29366e-08
plencs4_residual	Residential air pollution	Nitrogen dioxide air pollution; 2010		http://biobank.ndph.ox.ac.uk/ukb/field.cgi?id=24003	-0.0463063	3.2989e-08
plencs2_residual	Body size measures	Weight method	Direct entry	http://biobank.ndph.ox.ac.uk/ukb/field.cgi?id=21	0.046295	3.32434e-08
rplencs2_residual	Medical conditions	Other serious medical condition/disability diagNosed by doctor	No	http://biobank.ndph.ox.ac.uk/ukb/field.cgi?id=2473	-0.0462908	3.33395e-08
plencs2_residual	Physical activity	Usual walking pace	Slow pace	http://biobank.ndph.ox.ac.uk/ukb/field.cgi?id=924	-0.0462886	3.33889e-08
plencs3_residual	Female-specific factors	Ever had hysterectomy (womb removed)	No	http://biobank.ndph.ox.ac.uk/ukb/field.cgi?id=3591	-0.0462649	3.39321e-08
plencs4_residual	Body composition by impedance	Impedance of leg (right)		http://biobank.ndph.ox.ac.uk/ukb/field.cgi?id=23107	0.0462366	3.45891e-08
plencs2_residual	Carotid ultrasound	Carotid ultrasound measuring method	Direct entry	http://biobank.ndph.ox.ac.uk/ukb/field.cgi?id=12291	0.0461812	3.59145e-08
plencs3_residual	Electronic device use	Usual side of head for mobile phone use	Right	http://biobank.ndph.ox.ac.uk/ukb/field.cgi?id=1150	-0.0461614	3.64023e-08
plencs4_residual	Early life factors	Place of birth in UK - North co-ordinate		http://biobank.ndph.ox.ac.uk/ukb/field.cgi?id=129	0.0461407	3.6917e-08
rplencs3_residual	Summary Operations	Operative procedures - OPCS4	G45.1 Fibreoptic endoscopic examination of upper gastrointestinal tract and biopsy of lesion of upper gastrointestinal tract	http://biobank.ndph.ox.ac.uk/ukb/field.cgi?id=41272	0.0461361	3.70301e-08
plencs5_residual	Blood pressure	Time since interview start at which blood pressure screen(s) shown		http://biobank.ndph.ox.ac.uk/ukb/field.cgi?id=96	0.0460487	3.92901e-08
plencs3_residual	Arterial stiffness	Pulse wave peak to peak time		http://biobank.ndph.ox.ac.uk/ukb/field.cgi?id=4196	-0.0460291	3.98151e-08
plencs2_residual	Mental health	Nervous feelings	No	http://biobank.ndph.ox.ac.uk/ukb/field.cgi?id=1970	0.0460131	4.02473e-08
rplencs2_residual	EYesight	Eye problems/disorders	None of the above	http://biobank.ndph.ox.ac.uk/ukb/field.cgi?id=6148	-0.0460004	4.0593e-08
rplencs3_residual	Blood biochemistry	Cystatin C		http://biobank.ndph.ox.ac.uk/ukb/field.cgi?id=30720	0.0459309	4.25459e-08
rplencs2_residual	Arterial stiffness	Position of pulse wave Notch		http://biobank.ndph.ox.ac.uk/ukb/field.cgi?id=4199	-0.0459287	4.26082e-08
plencs2_residual	Process authorisation	Verbal interview authorisation	Staff 159619	http://biobank.ndph.ox.ac.uk/ukb/field.cgi?id=21731	0.0459089	4.31825e-08
plencs2_residual	Mental health	Miserableness	No	http://biobank.ndph.ox.ac.uk/ukb/field.cgi?id=1930	0.0458837	4.39209e-08
rplencs3_residual	Summary Administration	PCT where patients GP was registered	CROYDON PCT	http://biobank.ndph.ox.ac.uk/ukb/field.cgi?id=41230	0.045852	4.48716e-08
rplencs2_residual	Mental health	Frequency of depressed mood in last 2 weeks	Not at all	http://biobank.ndph.ox.ac.uk/ukb/field.cgi?id=2050	-0.045849	4.49607e-08
plencs2_residual	COPD outcomes	Source of chronic obstructive pulmonary disease report	Hospital admission	http://biobank.ndph.ox.ac.uk/ukb/field.cgi?id=42017	-0.045847	4.5021e-08
plencs2_residual	Medical conditions	Other serious medical condition/disability diagNosed by doctor	Yes - you will be asked about this later by an interviewer	http://biobank.ndph.ox.ac.uk/ukb/field.cgi?id=2473	-0.0458327	4.5459e-08
plencs3_residual	Diet	Bread type	Wholemeal or wholegrain	http://biobank.ndph.ox.ac.uk/ukb/field.cgi?id=1448	-0.0458192	4.58729e-08
rplencs2_residual	Household	Own or rent accommodation lived in	Own outright (by you or someone in your household)	http://biobank.ndph.ox.ac.uk/ukb/field.cgi?id=680	-0.0458099	4.61609e-08
plencs2_residual	Summary Operations	Operative procedures - OPCS4	X99.8 No procedure performed	http://biobank.ndph.ox.ac.uk/ukb/field.cgi?id=41272	-0.0457891	4.68121e-08
plencs4_residual	Summary Administration	PCT responsible for patient data	SUTTON AND MERTON PCT	http://biobank.ndph.ox.ac.uk/ukb/field.cgi?id=41229	-0.0457436	4.82688e-08
rplencs2_residual	Alcohol	Alcohol usually taken with meals	Yes	http://biobank.ndph.ox.ac.uk/ukb/field.cgi?id=1618	-0.045729	4.87447e-08
plencs2_residual	Summary Operations	Operative procedures - main OPCS4	X99.8 No procedure performed	http://biobank.ndph.ox.ac.uk/ukb/field.cgi?id=41200	-0.0457275	4.87924e-08
rplencs3_residual	Summary DiagNoses	DiagNoses - ICD10	J44.9 Chronic obstructive pulmonary disease, unspecified	http://biobank.ndph.ox.ac.uk/ukb/field.cgi?id=41270	0.0457171	4.91362e-08
plencs2_residual	Alcohol	Alcohol drinker status	Current	http://biobank.ndph.ox.ac.uk/ukb/field.cgi?id=20117	0.0457089	4.94052e-08

## Sheet: Supplementary Table 26. All SPI
spinc_name	pheNo_name	pheNo_desc	coding	beta	intercept	pearsonr	p	se
PRS_spinc3	icd10-H06-both_sexes			-0.762484	-0.0176797	-0.114347	0	0.0100405
PRS_spinc3	phecode-530.11-both_sexes			0.776797	0.0180053	0.116494	0	0.0100379
PRS_spinc3	phecode-535-both_sexes			-1.15141	-0.0266869	-0.172673	0	0.00995496
PRS_spinc3	phecode-550-both_sexes			0.728274	0.0168813	0.109217	0	0.0100463
PRS_spinc3	phecode-550.1-both_sexes			0.558159	0.012938	0.0837054	0	0.0100713
PRS_spinc3	phecode-550.2-both_sexes			0.460449	0.010673	0.0690521	0	0.0100826
PRS_spinc3	phecode-555.2-both_sexes			0.547091	0.0126815	0.0820455	0	0.0100726
PRS_spinc3	phecode-561.1-both_sexes			-1.38913	-0.0321969	-0.208324	0	0.00988494
PRS_spinc3	phecode-580-both_sexes			-0.927676	-0.0215124	-0.139119	0	0.0100086
PRS_spinc3	phecode-580.12-both_sexes			-0.997071	-0.0231217	-0.149527	0	0.00999316
PRS_spinc3	phecode-580.2-both_sexes			-1.28611	-0.0298209	-0.192872	0	0.00991702
PRS_spinc3	phecode-580.3-both_sexes			-1.026	-0.0237792	-0.153866	0	0.00998631
PRS_spinc3	phecode-580.31-both_sexes			-1.026	-0.0237828	-0.153866	0	0.00998638
PRS_spinc3	phecode-585.3-both_sexes			-0.479113	-0.0111057	-0.0718508	0	0.0100806
PRS_spinc3	phecode-593-both_sexes			1.23349	0.0285922	0.184983	0	0.0099323
PRS_spinc3	phecode-600-males			0.536224	0.0124295	0.0804158	0	0.010074
PRS_spinc3	phecode-530.1-both_sexes			0.54285	0.0125832	0.0814095	0	0.0100732
PRS_spinc3	phecode-695-both_sexes			-1.0397	-0.0241015	-0.155921	0	0.00998312
PRS_spinc3	phecode-530-both_sexes			0.513662	0.0119065	0.0770323	0	0.0100767
PRS_spinc3	phecode-516-both_sexes			0.984012	0.0228032	0.147569	0	0.00999606
PRS_spinc3	phecode-280-both_sexes			-1.28082	-0.0296954	-0.19208	0	0.00991856
PRS_spinc3	phecode-280.1-both_sexes			-1.28082	-0.0296954	-0.19208	0	0.00991856
PRS_spinc3	phecode-285-both_sexes			-1.58831	-0.0368166	-0.238194	0	0.00981584
PRS_spinc3	phecode-335-both_sexes			0.630797	0.0146216	0.0945988	0	0.0100614
PRS_spinc3	phecode-341-both_sexes			1.19417	0.0276183	0.179137	0	0.00994043
PRS_spinc3	phecode-362.7-both_sexes			-0.988923	-0.0229231	-0.148306	0	0.00999496
PRS_spinc3	phecode-371-both_sexes			0.840448	0.0194816	0.126039	0	0.0100261
PRS_spinc3	phecode-371.3-both_sexes			0.641626	0.0148735	0.0962222	0	0.0100599
PRS_spinc3	phecode-443-both_sexes			-0.437133	-0.0101313	-0.0655559	0	0.0100849
PRS_spinc3	phecode-454-both_sexes			0.596509	0.0138269	0.0894566	0	0.0100662
PRS_spinc3	phecode-454.1-both_sexes			0.596083	0.0138172	0.0893926	0	0.0100663
PRS_spinc3	phecode-471-both_sexes			-0.471295	-0.0109247	-0.0706787	0	0.0100814
PRS_spinc3	phecode-477-both_sexes			0.984025	0.0228179	0.147569	0	0.00999619
PRS_spinc3	phecode-495-both_sexes			-0.786997	-0.0182423	-0.118023	0	0.0100361
PRS_spinc3	phecode-496.3-both_sexes			0.657177	0.015234	0.0985541	0	0.0100576
PRS_spinc3	phecode-516.1-both_sexes			0.98402	0.0228119	0.147569	0	0.00999614
PRS_spinc3	phecode-275.1-both_sexes			0.617478	0.014313	0.0926012	0	0.0100633
PRS_spinc3	phecode-695.4-both_sexes			-1.35678	-0.0314492	-0.203471	0	0.00989536
PRS_spinc3	phecode-695.7-both_sexes			-1.33115	-0.0308535	-0.199628	0	0.00990327
PRS_spinc3	prescriptions-corticosteroid_long-acting_beta-2_agonist_LABA-both_sexes			-0.480876	-0.0111448	-0.0721148	0	0.0100805
PRS_spinc3	prescriptions-delivery_system-both_sexes			-0.52954	-0.0122754	-0.0794134	0	0.0100748
PRS_spinc3	prescriptions-dexamethasone_acetic_acid_neomycin-both_sexes			0.486209	0.011271	0.0729154	0	0.0100798
PRS_spinc3	prescriptions-erythromycin-both_sexes			0.675806	0.0156625	0.101348	0	0.0100547
PRS_spinc3	prescriptions-ferrous_fumarate-both_sexes			-0.790507	-0.0183205	-0.118553	0	0.0100352
PRS_spinc3	prescriptions-fluticasone_salmeterol-both_sexes			-0.480876	-0.0111448	-0.0721148	0	0.0100805
PRS_spinc3	prescriptions-folic_acid-both_sexes			-1.0812	-0.0250616	-0.162144	0	0.00997298
PRS_spinc3	prescriptions-folic_acid_supplement_Food_Supplement-both_sexes			-1.0812	-0.0250616	-0.162144	0	0.00997298
PRS_spinc3	prescriptions-hydroxocobalamin-both_sexes			-0.385621	-0.00893868	-0.0578303	0	0.0100898
PRS_spinc3	prescriptions-hydroxychloroquine-both_sexes			-0.470595	-0.0109067	-0.0705738	0	0.0100815
PRS_spinc3	prescriptions-iNorganic_salt_vitamin_D_dietary_supplement-both_sexes			-0.480427	-0.0111367	-0.0720484	0	0.0100804
PRS_spinc3	prescriptions-insulin_aspart-both_sexes			-1.26029	-0.0292133	-0.189002	0	0.00992457
PRS_spinc3	prescriptions-insulin_glargine-both_sexes			-1.30782	-0.0303153	-0.19613	0	0.00991043
PRS_spinc3	prescriptions-iron_supplement-both_sexes			-0.790507	-0.0183205	-0.118553	0	0.0100352
PRS_spinc3	prescriptions-levothyroxine-both_sexes			-0.965258	-0.0223745	-0.144757	0	0.0100003
PRS_spinc3	prescriptions-corticosteroid_amiNoglycoside_antibiotic_antibiotic-both_sexes			0.486209	0.011271	0.0729154	0	0.0100798
PRS_spinc3	phecode-695.42-both_sexes			-1.61081	-0.0373388	-0.241568	0	0.00980741
PRS_spinc3	prescriptions-chloramphenicol-both_sexes			1.21525	0.0281658	0.182248	0	0.0099374
PRS_spinc3	prescriptions-calcium_carbonate_vitamin_D3-both_sexes			-0.480427	-0.0111367	-0.0720484	0	0.0100804
PRS_spinc3	phecode-709-both_sexes			-1.35635	-0.0314403	-0.203408	0	0.00989544
PRS_spinc3	phecode-709.2-both_sexes			-0.860446	-0.0199444	-0.129038	0	0.0100222
PRS_spinc3	phecode-713-both_sexes			-0.412514	-0.00956565	-0.0618633	0	0.0100874
PRS_spinc3	phecode-715-both_sexes			-0.422023	-0.00978301	-0.0632894	0	0.0100865
PRS_spinc3	phecode-735.3-both_sexes			0.958711	0.022225	0.143775	0	0.0100017
PRS_spinc3	phecode-830-both_sexes			0.413325	0.00958083	0.0619851	0	0.0100873
PRS_spinc3	prescriptions-adamantane_Parkinson_s_anti-viral-both_sexes			0.962567	0.0223305	0.144342	0	0.0100016
PRS_spinc3	prescriptions-aerochamber-both_sexes			-0.52954	-0.0122754	-0.0794134	0	0.0100748
PRS_spinc3	prescriptions-albuterol-both_sexes			-0.473956	-0.0109862	-0.0710777	0	0.0100812
PRS_spinc3	prescriptions-amantadine-both_sexes			0.962567	0.0223305	0.144342	0	0.0100016
PRS_spinc3	prescriptions-amiNoglycoside_antibiotic_dihydrofolate_reductase_inhibitor_antibiotic-both_sexes			1.01655	0.0235611	0.152449	0	0.00998858
PRS_spinc3	prescriptions-amiNosalicylates_anti-inflammatory_IBD-both_sexes			1.15131	0.0266819	0.172657	0	0.00995499
PRS_spinc3	prescriptions-bacteriostatic_antibiotic_antibiotic-both_sexes			1.31811	0.0305537	0.197673	0	0.00990732
PRS_spinc3	prescriptions-beclometasone_dipropionate-both_sexes			-0.478813	-0.0110987	-0.071806	0	0.0100806
PRS_spinc3	prescriptions-beta2-agonist_bronchodilator_asthma-both_sexes			-0.473956	-0.0109862	-0.0710777	0	0.0100812
PRS_spinc3	prescriptions-carbimazole-both_sexes			-1.38703	-0.0321509	-0.208008	0	0.00988566
PRS_spinc3	phecode-275-both_sexes			0.470733	0.0109115	0.0705943	0	0.0100815
PRS_spinc3	phecode-255.21-both_sexes			-1.35446	-0.0313974	-0.203124	0	0.00989606
PRS_spinc3	phecode-255.2-both_sexes			-1.35446	-0.0313975	-0.203124	0	0.00989605
PRS_spinc3	continuous-PP-both_sexes-auto_raw			-0.684683	-0.0158708	-0.10268	0	0.0100533
PRS_spinc3	continuous-PP-both_sexes-combined_irnt			-0.616711	-0.0142953	-0.0924862	0	0.0100634
PRS_spinc3	continuous-PP-both_sexes-combined_medadj_irnt			-0.582108	-0.0134931	-0.0872969	0	0.0100681
PRS_spinc3	continuous-PP-both_sexes-combined_medadj_raw			-0.645433	-0.014961	-0.0967936	0	0.0100593
PRS_spinc3	continuous-PP-both_sexes-combined_raw			-0.741064	-0.0171777	-0.111135	0	0.0100441
PRS_spinc3	icd10-C83-both_sexes			-0.878033	-0.0203603	-0.131677	0	0.0100187
PRS_spinc3	icd10-C85-both_sexes			-0.879769	-0.0203896	-0.131935	0	0.0100185
PRS_spinc3	icd10-D50-both_sexes			-0.965009	-0.0223498	-0.144722	0	0.0100001
PRS_spinc3	icd10-D64-both_sexes			-1.3208	-0.0306162	-0.198076	0	0.00990648
PRS_spinc3	icd10-E03-both_sexes			-0.818959	-0.0189833	-0.122817	0	0.0100302
PRS_spinc3	icd10-E05-both_sexes			-1.53219	-0.0355159	-0.229777	0	0.0098363
PRS_spinc3	icd10-E10-both_sexes			-1.12127	-0.0259911	-0.168154	0	0.00996281
PRS_spinc3	icd10-E11-both_sexes			-0.531911	-0.0123297	-0.079769	0	0.0100745
PRS_spinc3	icd10-E14-both_sexes			-0.605962	-0.0140449	-0.0908745	0	0.0100649
PRS_spinc3	icd10-E16-both_sexes			-1.28242	-0.0297255	-0.192321	0	0.00991805
PRS_spinc3	continuous-PP-both_sexes-auto_medadj_raw			-0.658895	-0.0152731	-0.0988125	0	0.0100573
PRS_spinc3	icd10-E83-both_sexes			0.469942	0.0108932	0.0704757	0	0.0100816
PRS_spinc3	continuous-PP-both_sexes-auto_medadj_irnt			-0.592612	-0.0137366	-0.0888722	0	0.0100667
PRS_spinc3	continuous-NAP-both_sexes-irnt			0.932052	0.0216051	0.139777	0	0.0100075
PRS_spinc3	continuous-30240-both_sexes-irnt	Reticulocyte percentage	irnt	0.452962	0.0104996	0.0679292	0	0.0100834
PRS_spinc3	continuous-30250-both_sexes-irnt	Reticulocyte count	irnt	0.463181	0.0107365	0.0694618	0	0.0100823
PRS_spinc3	continuous-30520-both_sexes-irnt	Potassium in urine	irnt	0.886366	0.0205458	0.132926	0	0.010017
PRS_spinc3	continuous-3062-both_sexes-irnt	Forced vital capacity (FVC)	irnt	2.48476	0.0575964	0.372632	0	0.00937883
PRS_spinc3	continuous-3063-both_sexes-irnt	Forced expiratory volume in 1-second (FEV1)	irnt	3.01402	0.0698644	0.452002	0	0.00901537
PRS_spinc3	continuous-3064-both_sexes-irnt	Peak expiratory flow (PEF)	irnt	1.90783	0.0442233	0.286112	0	0.00968423
PRS_spinc3	continuous-3786-both_sexes-irnt	Age asthma diagNosed	irnt	0.442923	0.0102669	0.0664238	0	0.0100844
PRS_spinc3	continuous-4079-both_sexes-irnt	Diastolic blood pressure, automated reading	irnt	0.45513	0.0105499	0.0682545	0	0.0100832
PRS_spinc3	continuous-4288-both_sexes-irnt	Time to answer	irnt	1.05563	0.0244674	0.15831	0	0.00997922
PRS_spinc3	continuous-4290-both_sexes-irnt	Duration screen displayed	irnt	0.569928	0.0132108	0.0854703	0	0.0100697
PRS_spinc3	continuous-884-both_sexes			0.74618	0.0172963	0.111902	0	0.0100432
PRS_spinc3	continuous-AG-both_sexes-irnt			-0.901309	-0.0208922	-0.135167	0	0.010014
PRS_spinc3	continuous-DBP-both_sexes-combined_irnt			0.468803	0.0108668	0.0703049	0	0.0100817
PRS_spinc3	continuous-DBP-both_sexes-combined_raw			0.467435	0.0108351	0.0700998	0	0.0100819
PRS_spinc3	continuous-FEV1FVC-both_sexes-irnt			1.15587	0.0267929	0.173343	0	0.00995372
PRS_spinc3	continuous-PP-both_sexes-auto_irnt			-0.620803	-0.0143902	-0.0930999	0	0.0100628
PRS_spinc3	icd10-G37-both_sexes			1.25679	0.0291206	0.188473	0	0.00992578
PRS_spinc3	icd10-H00-both_sexes			1.18278	0.0274133	0.177377	0	0.00994653
PRS_spinc5	categorical-6154-both_sexes-100	Medication for pain relief, constipation, heartburn	100	-6.53037	-1.52188	-0.174094	0	0.0559855
PRS_spinc3	phecode-242-both_sexes			-1.59945	-0.037075	-0.239865	0	0.00981167
PRS_spinc3	phecode-242.1-both_sexes			-1.21885	-0.0282528	-0.182787	0	0.00993645
PRS_spinc3	phecode-242.3-both_sexes			-1.0644	-0.024665	-0.159626	0	0.00997703
PRS_spinc3	phecode-244-both_sexes			-0.811233	-0.0188042	-0.121658	0	0.0100317
PRS_spinc3	phecode-244.1-both_sexes			-0.781561	-0.0181216	-0.117207	0	0.0100371
PRS_spinc3	phecode-244.4-both_sexes			-0.830678	-0.019255	-0.124574	0	0.010028
PRS_spinc3	phecode-246-both_sexes			-0.976695	-0.0226374	-0.146472	0	0.00999769
PRS_spinc3	phecode-250-both_sexes			-0.968636	-0.0224531	-0.145263	0	0.00999953
PRS_spinc3	phecode-250.1-both_sexes			-1.10289	-0.0255649	-0.165397	0	0.00996753
PRS_spinc3	phecode-250.11-both_sexes			-1.13646	-0.0263429	-0.170432	0	0.00995886
PRS_spinc3	phecode-250.13-both_sexes			-1.15344	-0.0267365	-0.172978	0	0.00995437
PRS_spinc3	phecode-250.2-both_sexes			-0.5636	-0.0130642	-0.0845213	0	0.0100706
PRS_spinc3	phecode-250.7-both_sexes			-1.09916	-0.0254783	-0.164838	0	0.00996847
PRS_spinc3	phecode-251-both_sexes			-1.33873	-0.0310305	-0.200765	0	0.00990093
PRS_spinc3	phecode-251.1-both_sexes			-1.33308	-0.0309014	-0.199918	0	0.00990271
PRS_spinc3	phecode-204.12-both_sexes			-0.394642	-0.00914865	-0.0591832	0	0.010089
PRS_spinc3	phecode-202.24-both_sexes			-0.879751	-0.0203861	-0.131935	0	0.0100183
PRS_spinc3	phecode-202.2-both_sexes			-0.70672	-0.0163907	-0.105984	0	0.0100499
PRS_spinc3	phecode-202-both_sexes			-0.489038	-0.0113395	-0.0733393	0	0.0100795
PRS_spinc3	icd10-H36-both_sexes			-1.10123	-0.0255264	-0.165148	0	0.00996795
PRS_spinc3	icd10-I83-both_sexes			0.620328	0.0143792	0.0930285	0	0.0100629
PRS_spinc3	icd10-J33-both_sexes			-0.478843	-0.0110995	-0.0718106	0	0.0100806
PRS_spinc3	icd10-J45-both_sexes			-0.770711	-0.017865	-0.115581	0	0.010039
PRS_spinc3	icd10-K29-both_sexes			-0.837386	-0.0194101	-0.125581	0	0.0100267
PRS_spinc3	icd10-K40-both_sexes			0.54769	0.0126954	0.0821354	0	0.0100726
PRS_spinc3	icd10-K44-both_sexes			0.484859	0.0112388	0.0727127	0	0.01008
PRS_spinc3	prescriptions-long-acting_insulin_analog_diabetes-both_sexes			-1.30782	-0.0303153	-0.19613	0	0.00991043
PRS_spinc3	icd10-K51-both_sexes			0.565655	0.0131118	0.0848296	0	0.0100703
PRS_spinc3	icd10-L43-both_sexes			-0.984012	-0.0228127	-0.147569	0	0.00999607
PRS_spinc3	icd10-M32-both_sexes			-1.61081	-0.0373399	-0.241568	0	0.00980739
PRS_spinc3	icd10-M35-both_sexes			-0.921368	-0.0213572	-0.138175	0	0.0100098
PRS_spinc3	icd10-N04-both_sexes			-1.10976	-0.0257295	-0.166427	0	0.00996579
PRS_spinc3	icd10-N08-both_sexes			-1.02601	-0.0237886	-0.153866	0	0.00998643
PRS_spinc3	icd10-R04-both_sexes			0.98401	0.0228037	0.147569	0	0.00999604
PRS_spinc3	phecode-070.4-both_sexes			-1.27109	-0.0294637	-0.190622	0	0.00992142
PRS_spinc3	icd10-K60-both_sexes			-0.531141	-0.0123103	-0.0796539	0	0.0100746
PRS_spinc3	prescriptions-lymecycline-both_sexes			0.475327	0.0110222	0.0712831	0	0.010081
PRS_spinc3	prescriptions-lysosomal_pH_modulator_TLR_antagonist_anti-malarial-both_sexes			-0.470595	-0.0109067	-0.0705738	0	0.0100815
PRS_spinc3	prescriptions-macrolide_antibiotic_antibiotic-both_sexes			0.646991	0.015008	0.0970303	0	0.0100587
PRS_spinc4	biomarkers-30650-both_sexes-irnt	Aspartate amiNotransferase	irnt	0.583072	-0.104165	0.0835179	0	0.0105446
PRS_spinc4	biomarkers-30860-both_sexes-irnt	Total protein	irnt	0.700402	-0.125126	0.100324	0	0.0105281
PRS_spinc4	categorical-1448-both_sexes-4	Bread type	4	-0.810914	0.144868	-0.116154	0	0.0105099
PRS_spinc4	categorical-1468-both_sexes-5	Cereal type	5	-1.00502	0.179545	-0.143957	0	0.0104713
PRS_spinc4	categorical-1508-both_sexes-1	Coffee type	1	0.432755	-0.0773075	0.0619868	0	0.0105612
PRS_spinc4	categorical-1647-both_sexes-6	Country of birth (UK/elsewhere)	6	0.445721	-0.0796271	0.0638443	0	0.0105599
PRS_spinc4	categorical-20002-both_sexes-1111	Non-cancer illness code, self-reported	1111	-0.962062	0.171871	-0.137804	0	0.0104806
PRS_spinc4	categorical-20002-both_sexes-1222	Non-cancer illness code, self-reported	1222	-0.490453	0.0876186	-0.0702514	0	0.0105554
PRS_spinc4	categorical-20002-both_sexes-1225	Non-cancer illness code, self-reported	1225	-0.636312	0.113676	-0.091144	0	0.0105375
PRS_spinc4	categorical-20002-both_sexes-1226	Non-cancer illness code, self-reported	1226	-1.01177	0.180751	-0.144924	0	0.0104698
PRS_spinc4	categorical-20002-both_sexes-1234	Non-cancer illness code, self-reported	1234	-0.763256	0.136354	-0.109327	0	0.0105181
PRS_spinc4	categorical-20002-both_sexes-1261	Non-cancer illness code, self-reported	1261	0.53332	-0.0952765	0.0763915	0	0.0105506
PRS_spinc4	categorical-20002-both_sexes-1371	Non-cancer illness code, self-reported	1371	-0.907826	0.162182	-0.130035	0	0.0104917
PRS_spinc4	categorical-20002-both_sexes-1382	Non-cancer illness code, self-reported	1382	-0.762975	0.136305	-0.109287	0	0.0105181
PRS_spinc4	categorical-20002-both_sexes-1386	Non-cancer illness code, self-reported	1386	0.579157	-0.103468	0.0829572	0	0.010545
PRS_spinc3	categorical-6154-both_sexes-3	Medication for pain relief, constipation, heartburn	3	0.665895	0.0154353	0.0998622	0	0.0100562
PRS_spinc4	categorical-20002-both_sexes-1458	Non-cancer illness code, self-reported	1458	-1.02217	0.182571	-0.14643	0	0.0104663
PRS_spinc3	categorical-6154-both_sexes-100	Medication for pain relief, constipation, heartburn	100	-0.864499	-0.020039	-0.129646	0	0.0100214
PRS_spinc3	categorical-6152-both_sexes-8	Blood clot, DVT, bronchitis, emphysema, asthma, rhinitis, eczema, allergy diagNosed by doctor	8	-0.921277	-0.0213551	-0.138161	0	0.0100098
PRS_spinc3	categorical-41245-both_sexes-1860	Main speciality of consultant (recoded)	1860	1.39378	0.0323077	0.209021	0	0.00988348
PRS_spinc3	categorical-41246-both_sexes-1490	Treatment speciality of consultant (recoded)	1490	-0.941352	-0.0218204	-0.141172	0	0.0100055
PRS_spinc3	categorical-41246-both_sexes-1810	Treatment speciality of consultant (recoded)	1810	1.15246	0.0267253	0.172832	0	0.00995455
PRS_spinc3	categorical-41246-both_sexes-2510	Treatment speciality of consultant (recoded)	2510	-0.612777	-0.0142042	-0.0918963	0	0.010064
PRS_spinc3	categorical-41246-both_sexes-2610	Treatment speciality of consultant (recoded)	2610	1.3315	0.0308639	0.19968	0	0.00990319
PRS_spinc3	categorical-4598-both_sexes-4598	Ever depressed for a whole week	4598	0.804357	0.0186578	0.120628	0	0.0100328
PRS_spinc3	categorical-4631-both_sexes-4631	Ever unenthusiastic/disinterested for a whole week	4631	0.919854	0.0213248	0.137948	0	0.0100101
PRS_spinc3	categorical-6144-both_sexes-3	Never eat eggs, dairy, wheat, sugar	3	-1.61456	-0.0374253	-0.242131	0	0.00980598
PRS_spinc3	categorical-6144-both_sexes-5	Never eat eggs, dairy, wheat, sugar	5	1.26326	0.0292823	0.189447	0	0.0099237
PRS_spinc3	categorical-6148-both_sexes-1	Eye problems/disorders	1	-0.714133	-0.0165537	-0.107096	0	0.0100486
PRS_spinc3	categorical-6148-both_sexes-100	Eye problems/disorders	100	1.30281	0.0301856	0.195381	0	0.00991181
PRS_spinc3	categorical-6148-both_sexes-6	Eye problems/disorders	6	-0.871286	-0.0201966	-0.130664	0	0.0100201
PRS_spinc3	categorical-6149-both_sexes-100	Mouth/teeth dental problems	100	0.776854	0.0180076	0.116502	0	0.0100379
PRS_spinc3	categorical-6149-both_sexes-4	Mouth/teeth dental problems	4	0.387218	0.00895917	0.0580684	0	0.0100899
PRS_spinc3	categorical-6149-both_sexes-6	Mouth/teeth dental problems	6	-1.2007	-0.0278323	-0.180066	0	0.0099415
PRS_spinc3	categorical-6153-both_sexes-3	Medication for cholesterol, blood pressure, diabetes, or take exogeNous hormones	3	-1.29294	-0.0299701	-0.193897	0	0.00991492
PRS_spinc4	categorical-20002-both_sexes-1463	Non-cancer illness code, self-reported	1463	0.415028	-0.0741442	0.0594478	0	0.0105628
PRS_spinc4	categorical-20002-both_sexes-1660	Non-cancer illness code, self-reported	1660	0.445206	-0.0795332	0.0637697	0	0.0105601
PRS_spinc4	categorical-20003-both_sexes-1140861998	Treatment/medication code	1140861998	-0.947588	0.169285	-0.13573	0	0.0104836
PRS_spinc4	continuous-1518-both_sexes			0.68155	-0.121758	0.0976237	0	0.010531
PRS_spinc4	continuous-20128-both_sexes			-0.829231	0.14814	-0.118778	0	0.0105066
PRS_spinc4	continuous-20150-both_sexes-irnt	Forced expiratory volume in 1-second (FEV1), Best measure	irnt	0.463802	-0.0828574	0.0664339	0	0.0105581
PRS_spinc4	continuous-20151-both_sexes-irnt	Forced vital capacity (FVC), Best measure	irnt	0.432382	-0.0772442	0.0619334	0	0.0105612
PRS_spinc4	continuous-20154-both_sexes-irnt	Forced expiratory volume in 1-second (FEV1), predicted percentage	irnt	0.862385	-0.154064	0.123526	0	0.0105005
PRS_spinc4	continuous-20453-both_sexes			0.571804	-0.102152	0.0819041	0	0.010546
PRS_spinc4	continuous-20459-both_sexes			-0.427796	0.0764186	-0.0612756	0	0.0105618
PRS_spinc4	continuous-2060-both_sexes			0.407268	-0.0727579	0.0583362	0	0.0105635
PRS_spinc4	continuous-22146-both_sexes-irnt	Age hayfever or allergic rhinitis diagNosed by doctor	irnt	0.857287	-0.153153	0.122796	0	0.0105014
PRS_spinc4	continuous-2926-both_sexes			0.5428	-0.0969701	0.0777497	0	0.0105494
PRS_spinc4	continuous-2976-both_sexes-irnt	Age diabetes diagNosed	irnt	0.719167	-0.128478	0.103012	0	0.0105252
PRS_spinc4	continuous-30000-both_sexes-irnt	White blood cell (leukocyte) count	irnt	0.481743	-0.0860626	0.0690038	0	0.0105563
PRS_spinc4	continuous-30010-both_sexes-irnt	Red blood cell (erythrocyte) count	irnt	0.456586	-0.0815684	0.0654004	0	0.0105589
PRS_spinc4	continuous-30020-both_sexes-irnt	Haemoglobin concentration	irnt	0.735507	-0.131397	0.105352	0	0.0105226
PRS_spinc4	continuous-30030-both_sexes-irnt	Haematocrit percentage	irnt	0.66336	-0.118508	0.0950182	0	0.0105336
PRS_spinc4	continuous-137-both_sexes			-0.570077	0.101843	-0.0816566	0	0.0105462
PRS_spinc4	continuous-135-both_sexes			-0.649018	0.115946	-0.0929639	0	0.0105357
PRS_spinc4	continuous-1339-both_sexes			0.525706	-0.0939164	0.075301	0	0.0105515
PRS_spinc4	continuous-1329-both_sexes			0.577415	-0.103154	0.0827076	0	0.0105453
PRS_spinc4	categorical-20003-both_sexes-1140862382	Treatment/medication code	1140862382	-0.754351	0.134762	-0.108052	0	0.0105196
PRS_spinc4	categorical-20003-both_sexes-1140870390	Treatment/medication code	1140870390	-0.886471	0.158362	-0.126975	0	0.010496
PRS_spinc4	categorical-20003-both_sexes-1140870422	Treatment/medication code	1140870422	-0.701097	0.12525	-0.100424	0	0.010528
PRS_spinc4	categorical-20003-both_sexes-1140871050	Treatment/medication code	1140871050	-0.92561	0.165362	-0.132583	0	0.0104881
PRS_spinc4	categorical-20003-both_sexes-1140873548	Treatment/medication code	1140873548	0.432614	-0.0772846	0.0619673	0	0.0105611
PRS_spinc4	categorical-20003-both_sexes-1140874852	Treatment/medication code	1140874852	-0.833563	0.148915	-0.119398	0	0.0105058
PRS_spinc4	categorical-20003-both_sexes-1140874866	Treatment/medication code	1140874866	-0.715205	0.12777	-0.102444	0	0.0105258
PRS_spinc3	categorical-41245-both_sexes-1820	Main speciality of consultant (recoded)	1820	-0.720616	-0.0167031	-0.108069	0	0.0100475
PRS_spinc4	categorical-6157-both_sexes-3	Why stopped smoking	3	0.691248	-0.123492	0.0990127	0	0.0105295
PRS_spinc4	categorical-6159-both_sexes-8	Pain type(s) experienced in last month	8	-0.452269	0.0808	-0.064782	0	0.0105593
PRS_spinc4	categorical-6177-both_sexes-3	Medication for cholesterol, blood pressure or diabetes	3	-0.575943	0.102891	-0.0824968	0	0.0105455
PRS_spinc4	categorical-670-both_sexes-1	Type of accommodation lived in	1	-0.518821	0.0926919	-0.0743146	0	0.0105523
PRS_spinc4	categorical-670-both_sexes-2	Type of accommodation lived in	2	0.518813	-0.0926932	0.0743147	0	0.0105521
PRS_spinc4	continuous-1011-both_sexes			0.713664	-0.127493	0.102223	0	0.0105261
PRS_spinc4	continuous-1299-both_sexes			0.685769	-0.122512	0.0982281	0	0.0105303
PRS_spinc4	continuous-1319-both_sexes			0.442896	-0.0791227	0.0634395	0	0.0105602
PRS_spinc4	categorical-6159-both_sexes-1	Pain type(s) experienced in last month	1	0.437675	-0.0781899	0.0626915	0	0.0105607
PRS_spinc3	continuous-30150-both_sexes-irnt	EosiNophill count	irnt	0.618189	0.0143295	0.0927079	0	0.0100632
PRS_spinc3	categorical-41245-both_sexes-1500	Main speciality of consultant (recoded)	1500	0.919646	0.0213032	0.137919	0	0.0100099
PRS_spinc3	categorical-41200-both_sexes-X362	Operative procedures - main OPCS4	X362	0.579166	0.013425	0.0868557	0	0.0100685
PRS_spinc3	categorical-20003-both_sexes-1140884672	Treatment/medication code	1140884672	-1.20611	-0.0279588	-0.180877	0	0.00994003
PRS_spinc3	categorical-20003-both_sexes-1140909786	Treatment/medication code	1140909786	-0.442342	-0.0102696	-0.0663361	0	0.0100845
PRS_spinc3	categorical-20003-both_sexes-1140909936	Treatment/medication code	1140909936	-0.408994	-0.00947688	-0.0613355	0	0.0100877
PRS_spinc3	categorical-20003-both_sexes-1141157126	Treatment/medication code	1141157126	-0.617904	-0.0143255	-0.0926661	0	0.0100631
PRS_spinc3	categorical-20003-both_sexes-1141176832	Treatment/medication code	1141176832	-0.460876	-0.010683	-0.0691162	0	0.0100826
PRS_spinc3	categorical-20003-both_sexes-1141191044	Treatment/medication code	1141191044	-0.867614	-0.0201112	-0.130113	0	0.0100208
PRS_spinc3	categorical-20003-both_sexes-2038460150	Treatment/medication code	2038460150	0.520389	0.0120625	0.0780411	0	0.0100759
PRS_spinc3	categorical-20004-both_sexes-1228	Operation code	1228	-1.42048	-0.0329264	-0.213024	0	0.00987474
PRS_spinc3	categorical-20004-both_sexes-1432	Operation code	1432	-0.408351	-0.00946552	-0.0612391	0	0.0100878
PRS_spinc3	categorical-20004-both_sexes-1479	Operation code	1479	0.998959	0.0231559	0.149811	0	0.00999267
PRS_spinc3	categorical-20004-both_sexes-1490	Operation code	1490	-0.439127	-0.0101804	-0.0658546	0	0.0100848
PRS_spinc3	categorical-20004-both_sexes-1493	Operation code	1493	0.383963	0.00890585	0.0575829	0	0.0100897
PRS_spinc3	categorical-20004-both_sexes-1512	Operation code	1512	0.924023	0.0214201	0.138573	0	0.0100092
PRS_spinc3	categorical-20004-both_sexes-1571	Operation code	1571	1.17738	0.027307	0.176566	0	0.0099481
PRS_spinc3	categorical-20004-both_sexes-1579	Operation code	1579	-0.950389	-0.0220159	-0.14253	0	0.0100033
PRS_spinc3	categorical-20003-both_sexes-1140884516	Treatment/medication code	1140884516	-0.89237	-0.020685	-0.133826	0	0.0100158
PRS_spinc3	categorical-20086-both_sexes-8	Type of special diet followed	8	-1.50718	-0.0349362	-0.226027	0	0.00984517
PRS_spinc3	categorical-20003-both_sexes-1140884308	Treatment/medication code	1140884308	-0.59657	-0.0138288	-0.0894658	0	0.0100662
PRS_spinc3	continuous-30200-both_sexes-irnt	Neutrophill percentage	irnt	-0.617702	-0.0143179	-0.0926349	0	0.0100633
PRS_spinc3	prescriptions-mesalazine-both_sexes			1.15105	0.0266322	0.172634	0	0.00995415
PRS_spinc3	prescriptions-methimazole_pro-drug_thyroperoxidase_inhibitor_methimazole_anti-thyroid-both_sexes			-1.38703	-0.0321509	-0.208008	0	0.00988566
PRS_spinc3	prescriptions-oxytetracycline-both_sexes			1.29271	0.0299587	0.193862	0	0.00991503
PRS_spinc3	prescriptions-prednisolone-both_sexes			-0.475415	-0.0110201	-0.0712964	0	0.010081
PRS_spinc3	prescriptions-selective_alpha1-antagonist_alpha_blocker-both_sexes			0.79566	0.0184423	0.119323	0	0.0100345
PRS_spinc3	prescriptions-short-acting_insulin_analog_diabetes-both_sexes			-1.26029	-0.0292133	-0.189002	0	0.00992457
PRS_spinc3	prescriptions-tamsulosin-both_sexes			0.79566	0.0184423	0.119323	0	0.0100345
PRS_spinc3	prescriptions-tetracycline_antibiotic_antibiotic-both_sexes			1.11215	0.0257393	0.166766	0	0.00996643
PRS_spinc3	prescriptions-thyroid_hormone-both_sexes			-0.965258	-0.0223745	-0.144757	0	0.0100003
PRS_spinc3	prescriptions-trimethoprim-both_sexes			1.01655	0.0235611	0.152449	0	0.00998858
PRS_spinc3	prescriptions-vitamin_B12-both_sexes			-0.385621	-0.00893868	-0.0578303	0	0.0100898
PRS_spinc3	categorical-20002-both_sexes-1464	Non-cancer illness code, self-reported	1464	-0.396693	-0.00919512	-0.0594909	0	0.0100888
PRS_spinc3	continuous-30120-both_sexes-irnt	Lymphocyte count	irnt	0.715583	0.0165872	0.107314	0	0.0100484
PRS_spinc3	continuous-30130-both_sexes-irnt	MoNocyte count	irnt	0.658223	0.0152575	0.0987116	0	0.0100574
PRS_spinc3	continuous-30180-both_sexes-irnt	Lymphocyte percentage	irnt	0.402746	0.00933567	0.0603986	0	0.0100883
PRS_spinc3	categorical-20003-both_sexes-1140883066	Treatment/medication code	1140883066	-1.31532	-0.030489	-0.197255	0	0.00990815
PRS_spinc3	categorical-2010-both_sexes-2010	Suffer from 'nerves'	2010	0.383845	0.00889739	0.057564	0	0.01009
PRS_spinc3	categorical-20107-both_sexes-3	Illnesses of father	3	-0.984514	-0.0228211	-0.147644	0	0.00999597
PRS_spinc3	categorical-20110-both_sexes-11	Illnesses of mother	11	0.748918	0.0173549	0.112313	0	0.0100428
PRS_spinc3	categorical-2443-both_sexes-2443	Diabetes diagNosed by doctor	2443	-0.963096	-0.0223246	-0.144432	0	0.0100008
PRS_spinc3	categorical-2473-both_sexes-2473	Other serious medical condition/disability diagNosed by doctor	2473	-1.36618	-0.0316679	-0.204882	0	0.00989233
PRS_spinc3	categorical-2492-both_sexes-2492	Taking other prescription medications	2492	-0.764146	-0.0177128	-0.114597	0	0.0100401
PRS_spinc3	categorical-2986-both_sexes-2986	Started insulin within one year diagNosis of diabetes	2986	-1.22502	-0.0283958	-0.183712	0	0.00993471
PRS_spinc3	categorical-41200-both_sexes-A559	Operative procedures - main OPCS4	A559	1.08942	0.0252234	0.16339	0	0.00997018
PRS_spinc3	categorical-41200-both_sexes-A651	Operative procedures - main OPCS4	A651	-0.43055	-0.00998011	-0.0645682	0	0.0100856
PRS_spinc3	categorical-41200-both_sexes-C124	Operative procedures - main OPCS4	C124	0.412015	0.00955307	0.0617886	0	0.0100874
PRS_spinc3	categorical-41200-both_sexes-C751	Operative procedures - main OPCS4	C751	-0.402547	-0.0093309	-0.0603686	0	0.0100883
PRS_spinc3	categorical-41200-both_sexes-C821	Operative procedures - main OPCS4	C821	-0.405053	-0.00939842	-0.0607439	0	0.0100882
PRS_spinc3	categorical-41200-both_sexes-C826	Operative procedures - main OPCS4	C826	-0.518796	-0.0120256	-0.0778022	0	0.0100761
PRS_spinc3	categorical-41200-both_sexes-E081	Operative procedures - main OPCS4	E081	-0.467542	-0.0108376	-0.0701158	0	0.0100818
PRS_spinc3	categorical-41200-both_sexes-G451	Operative procedures - main OPCS4	G451	-1.30485	-0.0302512	-0.195682	0	0.00991143
PRS_spinc3	categorical-41200-both_sexes-M459	Operative procedures - main OPCS4	M459	1.20087	0.0278361	0.180091	0	0.00994148
PRS_spinc3	categorical-41200-both_sexes-W365	Operative procedures - main OPCS4	W365	-1.62657	-0.0377005	-0.24393	0	0.00980147
PRS_spinc3	categorical-41200-both_sexes-W401	Operative procedures - main OPCS4	W401	-0.450743	-0.0104482	-0.0675965	0	0.0100836
PRS_spinc3	categorical-2365-both_sexes-2365	Ever had prostate specific antigen (PSA) test	2365	0.539822	0.0125127	0.0809554	0	0.0100736
PRS_spinc3	categorical-2316-both_sexes-2316	Wheeze or whistling in the chest in last year	2316	-0.585217	-0.0135652	-0.0877631	0	0.0100677
PRS_spinc3	categorical-22618-both_sexes-0	Breathing problems improved/stopped away from workplace or on holiday	0	-0.666979	-0.0154677	-0.100023	0	0.0100562
PRS_spinc3	categorical-2257-both_sexes-2257	Hearing difficulty/problems with background Noise	2257	0.801375	0.0185758	0.12018	0	0.0100335
PRS_spinc3	categorical-20111-both_sexes-9	Illnesses of siblings	9	-0.778177	-0.0180378	-0.116701	0	0.0100377
PRS_spinc3	categorical-20126-both_sexes-0	Bipolar and major depression status	0	-1.5448	-0.0358071	-0.231669	0	0.00983176
PRS_spinc3	categorical-2030-both_sexes-2030	Guilty feelings	2030	0.40652	0.00942308	0.0609645	0	0.0100879
PRS_spinc3	categorical-20446-both_sexes-20446	Ever had prolonged feelings of sadness or depression	20446	1.21546	0.0281788	0.182278	0	0.00993745
PRS_spinc3	categorical-20533-both_sexes-20533	Trouble falling asleep	20533	-1.05504	-0.0244483	-0.158221	0	0.00997936
PRS_spinc3	categorical-20544-both_sexes-11	Mental health problems ever diagNosed by a professional	11	1.0829	0.0250634	0.162374	0	0.0099742
PRS_spinc3	categorical-20546-both_sexes-3	Substances taken for depression	3	1.62445	0.0376488	0.243616	0	0.00980216
PRS_spinc3	categorical-41245-both_sexes-1310	Main speciality of consultant (recoded)	1310	-0.885907	-0.0205353	-0.132857	0	0.0100171
PRS_spinc3	categorical-20547-both_sexes-3	Activities undertaken to treat depression	3	1.03711	0.0240346	0.155529	0	0.00998393
PRS_spinc3	categorical-2100-both_sexes-2100	Seen a psychiatrist for nerves, anxiety, tension or depression	2100	1.45187	0.033654	0.217732	0	0.00986425
PRS_spinc3	categorical-21000-both_sexes-1003	Ethnic background	1003	0.658002	0.0152497	0.0986785	0	0.0100574
PRS_spinc3	categorical-2188-both_sexes-2188	Long-standing illness, disability or infirmity	2188	-1.14245	-0.0264817	-0.17133	0	0.00995728
PRS_spinc3	categorical-22127-both_sexes-22127	Doctor diagNosed asthma	22127	-0.567431	-0.013153	-0.0850958	0	0.0100701
PRS_spinc3	categorical-2227-both_sexes-2227	Other eye problems	2227	-0.774652	-0.0179572	-0.116173	0	0.0100382
PRS_spinc3	categorical-22502-both_sexes-22502	Cough on most days	22502	0.579764	0.0134379	0.0869453	0	0.0100685
PRS_spinc3	categorical-22504-both_sexes-22504	Bring up phlegm/sputum/mucus on most days	22504	0.576421	0.0133628	0.0864446	0	0.0100688
PRS_spinc3	categorical-2090-both_sexes-2090	Seen doctor (GP) for nerves, anxiety, tension or depression	2090	0.754214	0.0174826	0.113107	0	0.0100419
PRS_spinc3	continuous-30140-both_sexes-irnt	Neutrophill count	irnt	0.389847	0.00903644	0.0584642	0	0.0100894
PRS_spinc3	continuous-30070-both_sexes-irnt	Red blood cell (erythrocyte) distribution width	irnt	-0.611032	-0.0141637	-0.0916346	0	0.0100642
PRS_spinc3	continuous-30060-both_sexes-irnt	Mean corpuscular haemoglobin concentration	irnt	0.736391	0.0170694	0.110434	0	0.0100449
PRS_spinc2	prescriptions-carbimazole-both_sexes			0.623734	-1.81923	0.376203	0	0.00232834
PRS_spinc2	prescriptions-chloramphenicol-both_sexes			-0.290408	0.847022	-0.175159	0	0.00247408
PRS_spinc2	prescriptions-chlorhexidine_neomycin-both_sexes			-0.370116	1.07951	-0.223234	0	0.00244953
PRS_spinc2	prescriptions-corticosteroid-both_sexes			-0.167313	0.487996	-0.100914	0	0.00250012
PRS_spinc2	prescriptions-corticosteroid_amiNoglycoside_antibiotic_antibiotic-both_sexes			-0.416882	1.21591	-0.251441	0	0.00243221
PRS_spinc2	prescriptions-dexamethasone_acetic_acid_neomycin-both_sexes			-0.416882	1.21591	-0.251441	0	0.00243221
PRS_spinc2	prescriptions-erythromycin-both_sexes			-0.293945	0.85734	-0.177291	0	0.00247314
PRS_spinc2	prescriptions-ferrous_fumarate-both_sexes			0.184851	-0.539146	0.111495	0	0.00249722
PRS_spinc2	prescriptions-gentamicin_hydrocortisone-both_sexes			-0.315216	0.919389	-0.190124	0	0.00246708
PRS_spinc2	prescriptions-hydroxocobalamin-both_sexes			0.297002	-0.866258	0.179136	0	0.0024723
PRS_spinc2	prescriptions-hydroxychloroquine-both_sexes			-0.220186	0.642213	-0.132805	0	0.00249068
PRS_spinc2	prescriptions-iNorganic_salt_vitamin_D_dietary_supplement-both_sexes			0.141853	-0.413739	0.0855584	0	0.00250372
PRS_spinc2	prescriptions-insulin_aspart-both_sexes			0.297905	-0.868892	0.17968	0	0.00247205
PRS_spinc2	prescriptions-insulin_glargine-both_sexes			0.332919	-0.971015	0.200798	0	0.00246177
PRS_spinc2	prescriptions-iron_supplement-both_sexes			0.184851	-0.539146	0.111495	0	0.00249722
PRS_spinc2	prescriptions-calcium_carbonate_vitamin_D3-both_sexes			0.141853	-0.413739	0.0855584	0	0.00250372
PRS_spinc2	prescriptions-levothyroxine-both_sexes			0.158462	-0.462181	0.0955754	0	0.00250144
PRS_spinc2	prescriptions-calcipotriol-both_sexes			-0.159906	0.466394	-0.0964466	0	0.00250123
PRS_spinc2	prescriptions-betamethasone-both_sexes			-0.108128	0.315373	-0.0652166	0	0.0025076
PRS_spinc2	phecode-717-both_sexes			-0.123711	0.360825	-0.0746159	0	0.00250594
PRS_spinc2	phecode-735.3-both_sexes			-0.223402	0.651593	-0.134744	0	0.00249003
PRS_spinc2	prescriptions-Antiviral-both_sexes			0.329031	-0.959683	0.198455	0	0.00246295
PRS_spinc2	prescriptions-acyclovir-both_sexes			0.329031	-0.959683	0.198455	0	0.00246295
PRS_spinc2	prescriptions-adamantane_Parkinson_s_anti-viral-both_sexes			0.105224	-0.306887	0.0634607	0	0.00250807
PRS_spinc2	prescriptions-amantadine-both_sexes			0.105224	-0.306887	0.0634607	0	0.00250807
PRS_spinc2	prescriptions-amiNoglycoside_antibiotic_corticosteroid_antibiotic-both_sexes			-0.315216	0.919389	-0.190124	0	0.00246708
PRS_spinc2	prescriptions-amiNoglycoside_antibiotic_dihydrofolate_reductase_inhibitor_antibiotic-both_sexes			-0.413049	1.20473	-0.249129	0	0.00243371
PRS_spinc2	prescriptions-amiNosalicylates_anti-inflammatory_IBD-both_sexes			-0.468709	1.36707	-0.282698	0	0.00241045
PRS_spinc2	prescriptions-anti-inflammatory-both_sexes			-0.602222	1.75648	-0.363227	0	0.00234131
PRS_spinc2	prescriptions-anti-metabolite-both_sexes			-0.480418	1.40122	-0.289762	0	0.00240514
PRS_spinc2	prescriptions-antiseptic_amiNoglycoside_antibiotic-both_sexes			-0.370116	1.07951	-0.223234	0	0.00244953
PRS_spinc2	prescriptions-bacteriostatic_antibiotic_antibiotic-both_sexes			-0.44803	1.30676	-0.270227	0	0.00241946
PRS_spinc2	prescriptions-beclometasone-both_sexes			-0.243641	0.710621	-0.146951	0	0.00248567
PRS_spinc2	prescriptions-beclomethasone_dipropionate-both_sexes			-0.335125	0.977452	-0.202129	0	0.00246108
PRS_spinc2	prescriptions-bisphosphanate_osteoporosis-both_sexes			-0.188133	0.548724	-0.113472	0	0.00249672
PRS_spinc2	prescriptions-long-acting_insulin_analog_diabetes-both_sexes			0.332919	-0.971015	0.200798	0	0.00246177
PRS_spinc2	prescriptions-lysosomal_pH_modulator_TLR_antagonist_anti-malarial-both_sexes			-0.220186	0.642213	-0.132805	0	0.00249068
PRS_spinc2	prescriptions-macrolide_antibiotic_antibiotic-both_sexes			-0.276085	0.805262	-0.166525	0	0.00247778
PRS_spinc2	categorical-20003-both_sexes-1140881856	Treatment/medication code	1140881856	0.102888	-0.30009	0.0620564	0	0.0025081
PRS_spinc2	categorical-20003-both_sexes-1140883066	Treatment/medication code	1140883066	0.416316	-1.21426	0.251099	0	0.00243244
PRS_spinc2	categorical-20003-both_sexes-1140884308	Treatment/medication code	1140884308	-0.115358	0.336461	-0.0695778	0	0.00250685
PRS_spinc2	categorical-20003-both_sexes-1140884672	Treatment/medication code	1140884672	0.592192	-1.72723	0.357178	0	0.00234719
PRS_spinc2	categorical-20003-both_sexes-1140909702	Treatment/medication code	1140909702	-0.523883	1.528	-0.315978	0	0.0023842
PRS_spinc2	categorical-20003-both_sexes-1140909786	Treatment/medication code	1140909786	-0.169871	0.495443	-0.102456	0	0.00249974
PRS_spinc2	categorical-20003-both_sexes-1140909936	Treatment/medication code	1140909936	-0.12478	0.363947	-0.0752608	0	0.00250582
PRS_spinc2	categorical-20003-both_sexes-1140923346	Treatment/medication code	1140923346	-0.222761	0.649721	-0.134357	0	0.00249016
PRS_spinc2	categorical-20003-both_sexes-1141166294	Treatment/medication code	1141166294	-0.494982	1.4437	-0.298546	0	0.00239835
PRS_spinc2	categorical-20003-both_sexes-1141167594	Treatment/medication code	1141167594	-0.35333	1.03055	-0.213109	0	0.00245523
PRS_spinc2	categorical-20003-both_sexes-1141174520	Treatment/medication code	1141174520	-0.196948	0.574437	-0.118788	0	0.00249515
PRS_spinc2	categorical-20003-both_sexes-1141179992	Treatment/medication code	1141179992	-0.220896	0.64428	-0.133232	0	0.00249054
PRS_spinc2	categorical-20003-both_sexes-1141188594	Treatment/medication code	1141188594	-0.494981	1.4437	-0.298546	0	0.00239835
PRS_spinc2	categorical-20003-both_sexes-1141191044	Treatment/medication code	1141191044	0.122637	-0.357691	0.0739678	0	0.00250606
PRS_spinc2	categorical-20003-both_sexes-2038460150	Treatment/medication code	2038460150	-0.488195	1.4239	-0.294453	0	0.00240154
PRS_spinc2	continuous-LDLC-both_sexes-medadj_irnt			-0.123458	0.360088	-0.0744635	0	0.00250597
PRS_spinc2	continuous-30260-both_sexes-irnt	Mean reticulocyte volume	irnt	0.234073	-0.682713	0.14118	0	0.00248778
PRS_spinc2	continuous-30160-both_sexes			-0.187184	0.545955	-0.112899	0	0.00249688
PRS_spinc2	continuous-30130-both_sexes-irnt	MoNocyte count	irnt	-0.368864	1.07586	-0.222479	0	0.00244997
PRS_spinc2	prescriptions-mesalazine-both_sexes			-0.173331	0.505501	-0.104553	0	0.00249897
PRS_spinc2	prescriptions-methimazole_pro-drug_thyroperoxidase_inhibitor_methimazole_anti-thyroid-both_sexes			0.623734	-1.81923	0.376203	0	0.00232834
PRS_spinc2	prescriptions-methotrexate-both_sexes			-0.480424	1.40124	-0.289766	0	0.00240513
PRS_spinc2	prescriptions-oxytetracycline-both_sexes			-0.502876	1.46672	-0.303306	0	0.00239458
PRS_spinc2	prescriptions-salicylic_acid-both_sexes			-0.322766	0.941406	-0.194675	0	0.00246487
PRS_spinc2	prescriptions-selective_alpha1-antagonist_alpha_blocker-both_sexes			-0.294552	0.85911	-0.177657	0	0.00247297
PRS_spinc2	prescriptions-short-acting_insulin_analog_diabetes-both_sexes			0.297905	-0.868892	0.17968	0	0.00247205
PRS_spinc2	phecode-715.2-both_sexes			-0.341018	0.994638	-0.205684	0	0.00245922
PRS_spinc2	prescriptions-sulfasalazine-both_sexes			-0.602222	1.75648	-0.363227	0	0.00234131
PRS_spinc2	prescriptions-tetracycline_antibiotic_antibiotic-both_sexes			-0.468619	1.36677	-0.28261	0	0.00241081
PRS_spinc2	prescriptions-thyroid_hormone-both_sexes			0.158462	-0.462181	0.0955754	0	0.00250144
PRS_spinc2	prescriptions-trimethoprim-both_sexes			-0.413049	1.20473	-0.249129	0	0.00243371
PRS_spinc2	prescriptions-vitamin_B12-both_sexes			0.297002	-0.866258	0.179136	0	0.0024723
PRS_spinc2	prescriptions-vitamin_D_derivative-both_sexes			-0.159902	0.466381	-0.0964439	0	0.00250123
PRS_spinc2	categorical-20002-both_sexes-1464	Non-cancer illness code, self-reported	1464	-0.350282	1.02166	-0.211271	0	0.00245622
PRS_spinc2	continuous-30120-both_sexes-irnt	Lymphocyte count	irnt	-0.588029	1.71509	-0.354667	0	0.00234959
PRS_spinc2	prescriptions-tamsulosin-both_sexes			-0.294552	0.85911	-0.177657	0	0.00247297
PRS_spinc2	categorical-20004-both_sexes-1128	Operation code	1128	-0.230817	0.673218	-0.139216	0	0.00248847
PRS_spinc2	phecode-715-both_sexes			-0.193928	0.565624	-0.116967	0	0.0024957
PRS_spinc2	phecode-714-both_sexes			-0.404082	1.17858	-0.243721	0	0.00243717
PRS_spinc2	phecode-335-both_sexes			0.499302	-1.4563	0.301152	0	0.00239629
PRS_spinc2	phecode-341-both_sexes			0.0978813	-0.28555	0.0590534	0	0.00250785
PRS_spinc2	phecode-362.7-both_sexes			0.177535	-0.517812	0.10708	0	0.0024985
PRS_spinc2	phecode-371-both_sexes			-0.424983	1.23954	-0.256326	0	0.00242899
PRS_spinc2	phecode-371.1-both_sexes			-0.184481	0.538071	-0.111269	0	0.00249733
PRS_spinc2	phecode-371.3-both_sexes			-0.259407	0.756605	-0.156459	0	0.00248201
PRS_spinc2	phecode-443-both_sexes			0.158647	-0.462719	0.0956876	0	0.0025014
PRS_spinc2	phecode-446-both_sexes			-0.190277	0.554978	-0.114765	0	0.00249634
PRS_spinc2	phecode-446.4-both_sexes			-0.167841	0.489533	-0.101233	0	0.00250002
PRS_spinc2	phecode-446.5-both_sexes			-0.272334	0.794309	-0.164257	0	0.00247882
PRS_spinc2	phecode-454-both_sexes			-0.110011	0.320867	-0.066353	0	0.00250741
PRS_spinc2	phecode-454.1-both_sexes			-0.116497	0.339782	-0.0702644	0	0.00250674
PRS_spinc2	phecode-475-both_sexes			-0.353437	1.03086	-0.213174	0	0.00245519
PRS_spinc2	phecode-477-both_sexes			-0.329168	0.960085	-0.198534	0	0.00246295
PRS_spinc2	phecode-496.1-both_sexes			0.152273	-0.44413	0.0918421	0	0.00250234
PRS_spinc2	phecode-285-both_sexes			0.504435	-1.47127	0.304248	0	0.00239382
PRS_spinc2	phecode-496.2-both_sexes			0.165634	-0.483101	0.0999016	0	0.00250037
PRS_spinc2	phecode-281.12-both_sexes			0.16532	-0.48218	0.0997086	0	0.00250052
PRS_spinc2	phecode-281.1-both_sexes			0.191796	-0.559402	0.11568	0	0.00249609
PRS_spinc2	phecode-242.3-both_sexes			0.438145	-1.27792	0.264268	0	0.00242359
PRS_spinc2	phecode-244.1-both_sexes			0.317377	-0.925691	0.191423	0	0.0024665
PRS_spinc2	phecode-246-both_sexes			0.101435	-0.295851	0.0611804	0	0.00250823
PRS_spinc2	phecode-250-both_sexes			0.117356	-0.342291	0.0707829	0	0.00250665
PRS_spinc2	phecode-250.1-both_sexes			0.343188	-1.00097	0.206992	0	0.00245852
PRS_spinc2	phecode-250.11-both_sexes			0.362065	-1.05602	0.218378	0	0.0024523
PRS_spinc2	phecode-250.13-both_sexes			0.368603	-1.07509	0.222321	0	0.00245006
PRS_spinc2	phecode-250.7-both_sexes			0.321948	-0.939018	0.194182	0	0.00246512
PRS_spinc2	phecode-251-both_sexes			0.383382	-1.1182	0.231236	0	0.00244484
PRS_spinc2	phecode-251.1-both_sexes			0.379977	-1.10827	0.229181	0	0.00244606
PRS_spinc2	phecode-255.2-both_sexes			0.604247	-1.76239	0.364448	0	0.00234012
PRS_spinc2	phecode-255.21-both_sexes			0.604247	-1.76239	0.364448	0	0.00234012
PRS_spinc2	phecode-280-both_sexes			0.365956	-1.06738	0.220724	0	0.00245098
PRS_spinc2	phecode-280.1-both_sexes			0.365956	-1.06738	0.220724	0	0.00245098
PRS_spinc2	phecode-281-both_sexes			0.197215	-0.575212	0.118949	0	0.00249511
PRS_spinc2	phecode-281.11-both_sexes			0.184392	-0.537803	0.111222	0	0.0024972
PRS_spinc2	phecode-496.21-both_sexes			0.18481	-0.539029	0.111467	0	0.00249729
PRS_spinc2	phecode-496.3-both_sexes			-0.258008	0.752526	-0.155615	0	0.00248235
PRS_spinc2	phecode-516-both_sexes			-0.329164	0.960058	-0.198534	0	0.00246292
PRS_spinc2	phecode-593-both_sexes			-0.736284	2.1475	-0.444087	0	0.00225156
PRS_spinc2	phecode-600-males			-0.166284	0.484997	-0.100294	0	0.00250028
PRS_spinc2	phecode-604-males			-0.294339	0.85849	-0.177529	0	0.00247304
PRS_spinc2	phecode-604.1-males			-0.432632	1.26185	-0.260942	0	0.00242587
PRS_spinc2	phecode-695-both_sexes			0.607431	-1.77168	0.366369	0	0.00233822
PRS_spinc2	phecode-695.4-both_sexes			0.713954	-2.08237	0.430616	0	0.00226804
PRS_spinc2	phecode-695.42-both_sexes			0.659583	-1.92379	0.397824	0	0.00230554
PRS_spinc2	phecode-695.7-both_sexes			0.277427	-0.809162	0.167329	0	0.00247751
PRS_spinc2	phecode-696.4-both_sexes			-0.10035	0.292689	-0.0605258	0	0.00250834
PRS_spinc2	phecode-696.42-both_sexes			-0.111939	0.326491	-0.0675158	0	0.00250721
PRS_spinc2	phecode-697-both_sexes			0.456734	-1.33214	0.275477	0	0.00241572
PRS_spinc2	phecode-709-both_sexes			0.615948	-1.79652	0.371506	0	0.0023331
PRS_spinc2	phecode-709.2-both_sexes			0.569146	-1.66001	0.343278	0	0.00236025
PRS_spinc2	phecode-711-both_sexes			-0.159279	0.464569	-0.0960687	0	0.00250132
PRS_spinc2	phecode-713-both_sexes			-0.119581	0.348776	-0.0721247	0	0.00250641
PRS_spinc2	phecode-585.3-both_sexes			0.229162	-0.66839	0.138217	0	0.00248884
PRS_spinc2	phecode-580.31-both_sexes			0.421804	-1.23027	0.254409	0	0.00243027
PRS_spinc2	phecode-580.3-both_sexes			0.421801	-1.23025	0.254409	0	0.00243025
PRS_spinc2	phecode-580.2-both_sexes			0.51912	-1.51411	0.313103	0	0.00238661
PRS_spinc2	phecode-516.1-both_sexes			-0.329167	0.960074	-0.198534	0	0.00246294
PRS_spinc2	phecode-519-both_sexes			-0.265398	0.774079	-0.160074	0	0.00248054
PRS_spinc2	phecode-519.8-both_sexes			-0.247476	0.721808	-0.149265	0	0.00248479
PRS_spinc2	phecode-530-both_sexes			-0.198203	0.578092	-0.119545	0	0.00249493
PRS_spinc2	phecode-530.1-both_sexes			-0.174142	0.507916	-0.105033	0	0.00249905
PRS_spinc2	phecode-530.11-both_sexes			-0.299641	0.873955	-0.180727	0	0.00247157
PRS_spinc2	phecode-535-both_sexes			0.434568	-1.26749	0.262107	0	0.0024251
PRS_spinc2	phecode-714.1-both_sexes			-0.405259	1.18201	-0.24443	0	0.00243672
PRS_spinc2	phecode-550-both_sexes			-0.172434	0.502935	-0.104003	0	0.00249932
PRS_spinc2	phecode-550.2-both_sexes			-0.110526	0.322369	-0.0666634	0	0.00250736
PRS_spinc2	phecode-555-both_sexes			-0.193015	0.562963	-0.116416	0	0.00249586
PRS_spinc2	phecode-555.2-both_sexes			-0.178013	0.519207	-0.107368	0	0.00249842
PRS_spinc2	phecode-559-both_sexes			-0.125964	0.367398	-0.0759751	0	0.00250568
PRS_spinc2	phecode-561.1-both_sexes			0.577397	-1.68407	0.348256	0	0.00235563
PRS_spinc2	phecode-580-both_sexes			0.372099	-1.0853	0.224426	0	0.00244888
PRS_spinc2	phecode-580.12-both_sexes			0.43187	-1.25963	0.260479	0	0.00242621
PRS_spinc2	phecode-550.1-both_sexes			-0.133284	0.388746	-0.0803897	0	0.00250481
PRS_spinc4	continuous-30060-both_sexes-irnt	Mean corpuscular haemoglobin concentration	irnt	0.606883	-0.108419	0.0869285	0	0.0105415
PRS_spinc2	categorical-20004-both_sexes-1228	Operation code	1228	0.71557	-2.08708	0.431593	0	0.00226685
PRS_spinc2	categorical-20004-both_sexes-1458	Operation code	1458	0.143607	-0.418856	0.0866162	0	0.0025035
PRS_spinc3	categorical-20002-both_sexes-1111	Non-cancer illness code, self-reported	1111	-0.893027	-0.0207002	-0.133925	0	0.0100157
PRS_spinc3	categorical-20002-both_sexes-1220	Non-cancer illness code, self-reported	1220	-0.87388	-0.0202561	-0.131053	0	0.0100196
PRS_spinc3	categorical-20002-both_sexes-1222	Non-cancer illness code, self-reported	1222	-1.1254	-0.0260866	-0.168772	0	0.00996174
PRS_spinc3	categorical-20002-both_sexes-1225	Non-cancer illness code, self-reported	1225	-1.06686	-0.0247296	-0.159993	0	0.00997653
PRS_spinc3	categorical-20002-both_sexes-1226	Non-cancer illness code, self-reported	1226	-0.76793	-0.0178005	-0.115164	0	0.0100395
PRS_spinc3	categorical-20002-both_sexes-1234	Non-cancer illness code, self-reported	1234	-0.70393	-0.0163172	-0.105566	0	0.0100502
PRS_spinc3	categorical-20002-both_sexes-1261	Non-cancer illness code, self-reported	1261	0.881864	0.0204416	0.13225	0	0.010018
PRS_spinc3	categorical-20002-both_sexes-1276	Non-cancer illness code, self-reported	1276	-0.58769	-0.0136241	-0.0881337	0	0.0100674
PRS_spinc3	categorical-20002-both_sexes-1371	Non-cancer illness code, self-reported	1371	-1.34847	-0.0312572	-0.202225	0	0.00989791
PRS_spinc3	categorical-20002-both_sexes-1381	Non-cancer illness code, self-reported	1381	-0.601662	-0.0139472	-0.0902294	0	0.0100655
PRS_spinc3	categorical-20002-both_sexes-1382	Non-cancer illness code, self-reported	1382	-0.882106	-0.0204459	-0.132287	0	0.0100179
PRS_spinc3	categorical-20002-both_sexes-1386	Non-cancer illness code, self-reported	1386	0.428184	0.00992308	0.0642134	0	0.0100859
PRS_spinc3	categorical-20002-both_sexes-1463	Non-cancer illness code, self-reported	1463	0.494466	0.0114616	0.0741536	0	0.0100789
PRS_spinc3	categorical-20002-both_sexes-1530	Non-cancer illness code, self-reported	1530	-0.437161	-0.0101331	-0.0655598	0	0.010085
PRS_spinc3	categorical-20002-both_sexes-1660	Non-cancer illness code, self-reported	1660	0.838459	0.0194374	0.12574	0	0.0100266
PRS_spinc3	categorical-1835-both_sexes-1835	Mother still alive	1835	0.451471	0.0104669	0.0677056	0	0.0100835
PRS_spinc3	categorical-20003-both_sexes-1140861998	Treatment/medication code	1140861998	-0.948364	-0.021983	-0.142223	0	0.010004
PRS_spinc3	categorical-1707-both_sexes-2	Handedness (chirality/laterality)	2	0.587329	0.0136113	0.0880803	0	0.0100674
PRS_spinc3	categorical-1647-both_sexes-4	Country of birth (UK/elsewhere)	4	0.464769	0.0107717	0.0696997	0	0.0100822
PRS_spinc2	categorical-6149-both_sexes-1	Mouth/teeth dental problems	1	-0.32537	0.948998	-0.196245	0	0.00246408
PRS_spinc2	categorical-6149-both_sexes-6	Mouth/teeth dental problems	6	0.397909	-1.16057	0.239998	0	0.0024395
PRS_spinc2	categorical-6152-both_sexes-100	Blood clot, DVT, bronchitis, emphysema, asthma, rhinitis, eczema, allergy diagNosed by doctor	100	-0.176215	0.513963	-0.106284	0	0.00249871
PRS_spinc2	categorical-6152-both_sexes-8	Blood clot, DVT, bronchitis, emphysema, asthma, rhinitis, eczema, allergy diagNosed by doctor	8	0.246312	-0.718411	0.148562	0	0.00248506
PRS_spinc2	categorical-6152-both_sexes-9	Blood clot, DVT, bronchitis, emphysema, asthma, rhinitis, eczema, allergy diagNosed by doctor	9	0.169146	-0.493342	0.102019	0	0.00249984
PRS_spinc2	categorical-6153-both_sexes-3	Medication for cholesterol, blood pressure, diabetes, or take exogeNous hormones	3	0.415798	-1.21275	0.250787	0	0.00243264
PRS_spinc2	categorical-6154-both_sexes-100	Medication for pain relief, constipation, heartburn	100	0.607533	-1.77197	0.366431	0	0.00233816
PRS_spinc2	categorical-6154-both_sexes-3	Medication for pain relief, constipation, heartburn	3	-0.575228	1.67775	-0.346946	0	0.00235686
PRS_spinc3	biomarkers-30650-both_sexes-irnt	Aspartate amiNotransferase	irnt	0.719245	0.0166719	0.107863	0	0.0100478
PRS_spinc3	biomarkers-30750-both_sexes-irnt	Glycated haemoglobin (HbA1c)	irnt	-0.62668	-0.0145264	-0.0939812	0	0.010062
PRS_spinc3	biomarkers-30860-both_sexes-irnt	Total protein	irnt	1.15051	0.0266688	0.172539	0	0.00995515
PRS_spinc3	categorical-1448-both_sexes-4	Bread type	4	-1.58227	-0.0366767	-0.237288	0	0.00981807
PRS_spinc3	categorical-1468-both_sexes-5	Cereal type	5	-1.8044	-0.0418257	-0.2706	0	0.00972966
PRS_spinc3	categorical-1508-both_sexes-3	Coffee type	3	0.450846	0.0104503	0.0676118	0	0.0100836
PRS_spinc3	categorical-1538-both_sexes-1	Major dietary changes in the last 5 years	1	-0.843551	-0.0195532	-0.126505	0	0.0100255
PRS_spinc3	categorical-1647-both_sexes-6	Country of birth (UK/elsewhere)	6	1.09623	0.0254105	0.164398	0	0.00996918
PRS_spinc3	categorical-20003-both_sexes-1140862382	Treatment/medication code	1140862382	-0.645752	-0.0149699	-0.0968413	0	0.0100592
PRS_spinc3	categorical-20003-both_sexes-1140870390	Treatment/medication code	1140870390	-1.25497	-0.0290947	-0.188203	0	0.00992622
PRS_spinc3	categorical-20003-both_sexes-1140870422	Treatment/medication code	1140870422	-0.578308	-0.0134049	-0.0867271	0	0.0100686
PRS_spinc3	continuous-1578-both_sexes			0.512463	0.0118792	0.0768523	0	0.0100769
PRS_spinc3	continuous-20128-both_sexes			-1.0257	-0.0237761	-0.153821	0	0.00998641
PRS_spinc3	continuous-20150-both_sexes-irnt	Forced expiratory volume in 1-second (FEV1), Best measure	irnt	3.05117	0.0707257	0.457575	0	0.00898661
PRS_spinc3	continuous-20151-both_sexes-irnt	Forced vital capacity (FVC), Best measure	irnt	2.4491	0.0567698	0.367284	0	0.00940035
PRS_spinc3	continuous-20154-both_sexes-irnt	Forced expiratory volume in 1-second (FEV1), predicted percentage	irnt	3.40901	0.0790203	0.511238	0	0.00868611
PRS_spinc3	continuous-20453-both_sexes			0.650377	0.015076	0.097535	0	0.0100585
PRS_spinc3	continuous-20459-both_sexes			-0.536508	-0.0124426	-0.0804572	0	0.0100741
PRS_spinc3	continuous-2060-both_sexes			0.646275	0.0149805	0.0969199	0	0.0100591
PRS_spinc3	continuous-2149-both_sexes			0.587531	0.0136187	0.0881101	0	0.0100674
PRS_spinc3	continuous-22146-both_sexes-irnt	Age hayfever or allergic rhinitis diagNosed by doctor	irnt	0.725275	0.016812	0.108767	0	0.0100468
PRS_spinc3	continuous-2926-both_sexes			0.771119	0.0178746	0.115643	0	0.0100389
PRS_spinc3	continuous-2976-both_sexes-irnt	Age diabetes diagNosed	irnt	1.14528	0.0265475	0.171754	0	0.00995653
PRS_spinc3	continuous-30000-both_sexes-irnt	White blood cell (leukocyte) count	irnt	0.619683	0.0143641	0.092932	0	0.010063
PRS_spinc3	continuous-30020-both_sexes-irnt	Haemoglobin concentration	irnt	0.704888	0.0163392	0.10571	0	0.0100501
PRS_spinc3	continuous-30030-both_sexes-irnt	Haematocrit percentage	irnt	0.614154	0.0142359	0.0921028	0	0.0100638
PRS_spinc3	continuous-1518-both_sexes			0.732286	0.0169744	0.109819	0	0.0100456
PRS_spinc3	continuous-137-both_sexes			-0.573971	-0.0133044	-0.0860767	0	0.0100692
PRS_spinc3	continuous-135-both_sexes			-0.750098	-0.0173871	-0.11249	0	0.0100426
PRS_spinc3	continuous-1339-both_sexes			0.804274	0.0186431	0.120614	0	0.0100329
PRS_spinc3	categorical-20003-both_sexes-1140871050	Treatment/medication code	1140871050	-1.38453	-0.0320904	-0.207635	0	0.00988644
PRS_spinc3	categorical-20003-both_sexes-1140871336	Treatment/medication code	1140871336	-0.421122	-0.00975746	-0.0631544	0	0.0100865
PRS_spinc3	categorical-20003-both_sexes-1140873548	Treatment/medication code	1140873548	0.832637	0.0193016	0.124869	0	0.0100275
PRS_spinc3	categorical-20003-both_sexes-1140874852	Treatment/medication code	1140874852	-0.98816	-0.0229053	-0.148192	0	0.00999511
PRS_spinc3	categorical-20003-both_sexes-1140874866	Treatment/medication code	1140874866	-1.15357	-0.0267398	-0.172998	0	0.00995434
PRS_spinc3	categorical-6155-both_sexes-6	Vitamin and mineral supplements	6	0.478145	0.0110834	0.0717059	0	0.0100807
PRS_spinc3	categorical-6157-both_sexes-3	Why stopped smoking	3	1.0716	0.0248375	0.160705	0	0.00997537
PRS_spinc2	categorical-6148-both_sexes-6	Eye problems/disorders	6	0.187233	-0.546097	0.112929	0	0.00249687
PRS_spinc3	categorical-6159-both_sexes-1	Pain type(s) experienced in last month	1	0.666745	0.015455	0.0999896	0	0.0100561
PRS_spinc3	categorical-670-both_sexes-1	Type of accommodation lived in	1	-0.965106	-0.0223656	-0.144734	0	0.0100003
PRS_spinc3	categorical-670-both_sexes-2	Type of accommodation lived in	2	0.965091	0.0223625	0.144734	0	0.0100002
PRS_spinc3	continuous-1011-both_sexes			1.31549	0.0304945	0.197279	0	0.00990814
PRS_spinc3	continuous-1289-both_sexes			0.436724	0.0101232	0.0654942	0	0.010085
PRS_spinc3	continuous-1299-both_sexes			1.21132	0.0280782	0.181658	0	0.00993857
PRS_spinc3	continuous-1319-both_sexes			0.662543	0.0153576	0.0993595	0	0.0100567
PRS_spinc3	continuous-1329-both_sexes			1.01058	0.0234252	0.151554	0	0.00998998
PRS_spinc3	categorical-6177-both_sexes-3	Medication for cholesterol, blood pressure or diabetes	3	-1.14201	-0.0264715	-0.171263	0	0.0099574
PRS_spinc2	categorical-20004-both_sexes-1432	Operation code	1432	0.300569	-0.876662	0.181287	0	0.00247131
PRS_spinc2	categorical-6148-both_sexes-100	Eye problems/disorders	100	-0.128992	0.376216	-0.0778023	0	0.0025053
PRS_spinc2	categorical-6146-both_sexes-2	Attendance/disability/mobility allowance	2	-0.186871	0.545043	-0.112711	0	0.00249693
PRS_spinc2	categorical-2188-both_sexes-2188	Long-standing illness, disability or infirmity	2188	0.175575	-0.512095	0.105897	0	0.00249882
PRS_spinc2	categorical-22126-both_sexes-22126	Doctor diagNosed hayfever or allergic rhinitis	22126	0.195595	-0.570487	0.117972	0	0.0024954
PRS_spinc2	categorical-22127-both_sexes-22127	Doctor diagNosed asthma	22127	0.173408	-0.505775	0.10459	0	0.00249917
PRS_spinc2	categorical-22167-both_sexes-22167	Recent medication for asthma	22167	-0.352298	1.02754	-0.212487	0	0.00245556
PRS_spinc2	categorical-22502-both_sexes-22502	Cough on most days	22502	-0.17723	0.51692	-0.106895	0	0.00249855
PRS_spinc2	categorical-22504-both_sexes-22504	Bring up phlegm/sputum/mucus on most days	22504	-0.247927	0.723122	-0.149537	0	0.00248467
PRS_spinc2	categorical-2257-both_sexes-2257	Hearing difficulty/problems with background Noise	2257	-0.536682	1.56533	-0.323697	0	0.00237765
PRS_spinc2	categorical-22616-both_sexes-1	Breathing problems during period of job	1	-0.169432	0.494187	-0.102194	0	0.00249974
PRS_spinc2	categorical-2316-both_sexes-2316	Wheeze or whistling in the chest in last year	2316	-0.0986531	0.287739	-0.0595022	0	0.00250849
PRS_spinc2	categorical-2335-both_sexes-2335	Chest pain or discomfort	2335	-0.123077	0.358975	-0.0742332	0	0.00250602
PRS_spinc2	categorical-2365-both_sexes-2365	Ever had prostate specific antigen (PSA) test	2365	-0.243489	0.710178	-0.146859	0	0.0024857
PRS_spinc2	categorical-2443-both_sexes-2443	Diabetes diagNosed by doctor	2443	0.130445	-0.380466	0.0786774	0	0.00250516
PRS_spinc2	categorical-2473-both_sexes-2473	Other serious medical condition/disability diagNosed by doctor	2473	0.484099	-1.41196	0.291983	0	0.00240344
PRS_spinc2	categorical-2492-both_sexes-2492	Taking other prescription medications	2492	-0.224917	0.656008	-0.135657	0	0.00248972
PRS_spinc2	categorical-2724-both_sexes-2724	Had meNopause	2724	0.155355	-0.453121	0.093702	0	0.00250189
PRS_spinc2	categorical-2100-both_sexes-2100	Seen a psychiatrist for nerves, anxiety, tension or depression	2100	-0.523669	1.52737	-0.315849	0	0.00238431
PRS_spinc2	categorical-2986-both_sexes-2986	Started insulin within one year diagNosis of diabetes	2986	0.429691	-1.25327	0.259166	0	0.00242709
PRS_spinc2	categorical-2090-both_sexes-2090	Seen doctor (GP) for nerves, anxiety, tension or depression	2090	-0.26241	0.765365	-0.158272	0	0.00248127
PRS_spinc2	categorical-20546-both_sexes-3	Substances taken for depression	3	-0.618029	1.80258	-0.372764	0	0.00233181
PRS_spinc2	categorical-20004-both_sexes-1464	Operation code	1464	-0.107541	0.313666	-0.0648632	0	0.00250765
PRS_spinc2	categorical-20004-both_sexes-1478	Operation code	1478	-0.242028	0.705917	-0.145978	0	0.00248603
PRS_spinc2	categorical-20004-both_sexes-1479	Operation code	1479	-0.240253	0.70074	-0.144907	0	0.00248643
PRS_spinc2	categorical-20004-both_sexes-1512	Operation code	1512	-0.12404	0.361787	-0.0748143	0	0.00250591
PRS_spinc2	categorical-20004-both_sexes-1559	Operation code	1559	-0.113752	0.331779	-0.0686093	0	0.00250702
PRS_spinc2	categorical-20004-both_sexes-1561	Operation code	1561	-0.109383	0.319033	-0.0659737	0	0.00250747
PRS_spinc2	categorical-20004-both_sexes-1571	Operation code	1571	-0.11081	0.323213	-0.0668336	0	0.00250737
PRS_spinc2	categorical-20086-both_sexes-8	Type of special diet followed	8	0.818857	-2.38834	0.49389	0	0.00218507
PRS_spinc2	categorical-2010-both_sexes-2010	Suffer from 'nerves'	2010	-0.22023	0.64234	-0.132831	0	0.00249068
PRS_spinc2	categorical-20107-both_sexes-3	Illnesses of father	3	0.182259	-0.53159	0.109929	0	0.00249772
PRS_spinc2	categorical-20107-both_sexes-6	Illnesses of father	6	0.105177	-0.306768	0.0634367	0	0.0025079
PRS_spinc2	categorical-20126-both_sexes-0	Bipolar and major depression status	0	0.608049	-1.77348	0.366743	0	0.00233785
PRS_spinc2	categorical-2030-both_sexes-2030	Guilty feelings	2030	-0.285882	0.833825	-0.172429	0	0.00247531
PRS_spinc2	categorical-20446-both_sexes-20446	Ever had prolonged feelings of sadness or depression	20446	-0.465082	1.3565	-0.280511	0	0.00241207
PRS_spinc2	categorical-20544-both_sexes-11	Mental health problems ever diagNosed by a professional	11	-0.411289	1.19956	-0.248027	0	0.00243482
PRS_spinc2	categorical-20547-both_sexes-3	Activities undertaken to treat depression	3	-0.393981	1.14911	-0.237624	0	0.00244102
PRS_spinc2	categorical-3090-both_sexes-3090	Used an inhaler for chest within last hour	3090	0.169044	-0.49304	0.101958	0	0.00249986
PRS_spinc2	categorical-41200-both_sexes-A559	Operative procedures - main OPCS4	A559	0.131251	-0.382846	0.0791694	0	0.00250488
PRS_spinc2	categorical-41200-both_sexes-C124	Operative procedures - main OPCS4	C124	-0.189291	0.552102	-0.11417	0	0.00249652
PRS_spinc2	categorical-41245-both_sexes-1860	Main speciality of consultant (recoded)	1860	-0.686057	2.001	-0.413792	0	0.00228772
PRS_spinc2	categorical-41246-both_sexes-1220	Treatment speciality of consultant (recoded)	1220	0.17246	-0.503009	0.104018	0	0.00249932
PRS_spinc2	categorical-41246-both_sexes-1430	Treatment speciality of consultant (recoded)	1430	-0.359405	1.04827	-0.216773	0	0.0024532
PRS_spinc2	categorical-41246-both_sexes-1490	Treatment speciality of consultant (recoded)	1490	0.204046	-0.595135	0.123069	0	0.00249384
PRS_spinc2	categorical-41246-both_sexes-1810	Treatment speciality of consultant (recoded)	1810	0.150718	-0.439584	0.0909058	0	0.00250252
PRS_spinc2	categorical-41246-both_sexes-2510	Treatment speciality of consultant (recoded)	2510	-0.23061	0.672613	-0.139091	0	0.00248852
PRS_spinc2	categorical-41246-both_sexes-2610	Treatment speciality of consultant (recoded)	2610	-0.627069	1.82896	-0.378214	0	0.00232628
PRS_spinc2	categorical-41247-both_sexes-1000	Patient classification on admission (recoded)	1000	-0.127916	0.373087	-0.0771519	0	0.00250546
PRS_spinc2	categorical-4598-both_sexes-4598	Ever depressed for a whole week	4598	-0.319245	0.931146	-0.192553	0	0.00246589
PRS_spinc2	categorical-4631-both_sexes-4631	Ever unenthusiastic/disinterested for a whole week	4631	-0.350092	1.02111	-0.211157	0	0.00245628
PRS_spinc2	categorical-6138-both_sexes-6	Qualifications	6	-0.105578	0.307937	-0.0636791	0	0.00250785
PRS_spinc2	categorical-6144-both_sexes-3	Never eat eggs, dairy, wheat, sugar	3	0.878981	-2.5637	0.530153	0	0.00213073
PRS_spinc2	categorical-6144-both_sexes-5	Never eat eggs, dairy, wheat, sugar	5	-0.492815	1.43738	-0.297239	0	0.00239937
PRS_spinc2	categorical-6145-both_sexes-2	Illness, injury, bereavement, stress in last 2 years	2	-0.102241	0.298198	-0.0616662	0	0.00250817
PRS_spinc2	categorical-6146-both_sexes-100	Attendance/disability/mobility allowance	100	0.12846	-0.374675	0.0774799	0	0.00250539
PRS_spinc2	categorical-41245-both_sexes-1820	Main speciality of consultant (recoded)	1820	-0.251018	0.732137	-0.1514	0	0.00248398
PRS_spinc2	categorical-41245-both_sexes-1310	Main speciality of consultant (recoded)	1310	0.0952454	-0.2778	0.0574468	0	0.0025088
PRS_spinc2	categorical-41245-both_sexes-1240	Main speciality of consultant (recoded)	1240	-0.291252	0.849492	-0.175668	0	0.00247386
PRS_spinc2	categorical-41245-both_sexes-1130	Main speciality of consultant (recoded)	1130	0.253838	-0.740362	0.153101	0	0.00248332
PRS_spinc2	categorical-41200-both_sexes-C821	Operative procedures - main OPCS4	C821	0.166441	-0.485462	0.100387	0	0.00250028
PRS_spinc2	categorical-41200-both_sexes-C826	Operative procedures - main OPCS4	C826	0.204799	-0.597331	0.123524	0	0.0024937
PRS_spinc2	categorical-41200-both_sexes-E492	Operative procedures - main OPCS4	E492	-0.419284	1.22292	-0.25289	0	0.00243126
PRS_spinc2	categorical-41200-both_sexes-G451	Operative procedures - main OPCS4	G451	0.429055	-1.25142	0.25878	0	0.00242737
PRS_spinc2	categorical-41200-both_sexes-H259	Operative procedures - main OPCS4	H259	-0.395863	1.15461	-0.238766	0	0.00244024
PRS_spinc2	categorical-41200-both_sexes-L671	Operative procedures - main OPCS4	L671	-0.274287	0.800008	-0.165435	0	0.00247831
PRS_spinc2	categorical-41200-both_sexes-M459	Operative procedures - main OPCS4	M459	-0.659192	1.92265	-0.397589	0	0.00230579
PRS_spinc2	categorical-6148-both_sexes-1	Eye problems/disorders	1	0.192945	-0.562759	0.116374	0	0.00249587
PRS_spinc2	categorical-41200-both_sexes-M611	Operative procedures - main OPCS4	M611	-0.121713	0.354997	-0.0734109	0	0.00250616
PRS_spinc2	categorical-41200-both_sexes-N303	Operative procedures - main OPCS4	N303	-0.243784	0.711041	-0.147038	0	0.00248563
PRS_spinc2	categorical-41200-both_sexes-P091	Operative procedures - main OPCS4	P091	-0.258423	0.753736	-0.155867	0	0.00248223
PRS_spinc2	categorical-41200-both_sexes-W365	Operative procedures - main OPCS4	W365	0.658344	-1.92017	0.397076	0	0.00230636
PRS_spinc2	categorical-41200-both_sexes-W401	Operative procedures - main OPCS4	W401	0.243242	-0.709457	0.14671	0	0.00248576
PRS_spinc2	categorical-41200-both_sexes-X298	Operative procedures - main OPCS4	X298	0.156054	-0.455156	0.0941228	0	0.0025018
PRS_spinc2	categorical-41200-both_sexes-X892	Operative procedures - main OPCS4	X892	-0.347344	1.01309	-0.2095	0	0.00245717
PRS_spinc2	categorical-41200-both_sexes-X921	Operative procedures - main OPCS4	X921	-0.514444	1.50046	-0.310284	0	0.00238892
PRS_spinc2	categorical-41200-both_sexes-M703	Operative procedures - main OPCS4	M703	-0.111161	0.324219	-0.067046	0	0.00250729
PRS_spinc2	phecode-242.1-both_sexes			0.671884	-1.95967	0.405244	0	0.00229736
PRS_spinc4	continuous-30070-both_sexes-irnt	Red blood cell (erythrocyte) distribution width	irnt	-0.46915	0.0838128	-0.0672	0	0.0105576
PRS_spinc4	continuous-30250-both_sexes-irnt	Reticulocyte count	irnt	0.608836	-0.108768	0.0872083	0	0.0105412
PRS_spinc5	phecode-362.7-both_sexes			-9.0334	-2.1052	-0.240823	0	0.0551805
PRS_spinc5	phecode-371-both_sexes			2.49193	0.580738	0.0664328	0	0.0567282
PRS_spinc5	phecode-371.1-both_sexes			2.63188	0.613353	0.0701641	0	0.0567133
PRS_spinc5	phecode-443-both_sexes			-2.21337	-0.515817	-0.0590069	0	0.0567543
PRS_spinc5	phecode-446-both_sexes			-5.36823	-1.25105	-0.143113	0	0.0562684
PRS_spinc5	phecode-446.5-both_sexes			-4.90713	-1.14359	-0.13082	0	0.0563652
PRS_spinc5	phecode-454-both_sexes			3.23822	0.754658	0.0863284	0	0.0566414
PRS_spinc5	phecode-454.1-both_sexes			3.14098	0.731995	0.0837359	0	0.056654
PRS_spinc5	phecode-471-both_sexes			-5.04662	-1.1761	-0.134539	0	0.0563368
PRS_spinc5	phecode-477-both_sexes			4.68157	1.09103	0.124805	0	0.0564098
PRS_spinc5	phecode-495-both_sexes			-9.43861	-2.19964	-0.251626	0	0.0550244
PRS_spinc5	phecode-496-both_sexes			-2.19217	-0.510875	-0.0584417	0	0.0567563
PRS_spinc5	phecode-516-both_sexes			4.68151	1.09101	0.124805	0	0.0564091
PRS_spinc5	phecode-516.1-both_sexes			4.68155	1.09102	0.124805	0	0.0564096
PRS_spinc5	phecode-519-both_sexes			-3.22986	-0.752709	-0.0861055	0	0.0566425
PRS_spinc5	phecode-362-both_sexes			-5.61579	-1.30874	-0.149712	0	0.056213
PRS_spinc5	phecode-519.8-both_sexes			-4.18936	-0.976318	-0.111685	0	0.0564979
PRS_spinc5	phecode-341-both_sexes			6.38611	1.4882	0.170297	0	0.0560074
PRS_spinc5	phecode-285-both_sexes			-11.1412	-2.59641	-0.297014	0	0.0542881
PRS_spinc5	phecode-250.24-both_sexes			-4.37317	-1.01915	-0.116585	0	0.0564661
PRS_spinc5	phecode-250.6-both_sexes			-3.19025	-0.743475	-0.0850494	0	0.0566477
PRS_spinc5	phecode-250.7-both_sexes			-9.8319	-2.29129	-0.26211	0	0.054866
PRS_spinc5	phecode-251-both_sexes			-9.98631	-2.32728	-0.266227	0	0.0548018
PRS_spinc5	phecode-251.1-both_sexes			-9.97205	-2.32396	-0.265846	0	0.0548079
PRS_spinc5	phecode-255.2-both_sexes			-9.30943	-2.16954	-0.248181	0	0.0550751
PRS_spinc5	phecode-255.21-both_sexes			-9.30943	-2.16954	-0.248181	0	0.0550751
PRS_spinc5	phecode-275-both_sexes			4.45348	1.03787	0.118726	0	0.0564516
PRS_spinc5	phecode-275.1-both_sexes			4.89762	1.14137	0.130566	0	0.056367
PRS_spinc5	phecode-280-both_sexes			-9.95089	-2.31903	-0.265282	0	0.0548168
PRS_spinc5	phecode-280.1-both_sexes			-9.95089	-2.31903	-0.265282	0	0.0548168
PRS_spinc5	phecode-281-both_sexes			-3.14395	-0.732689	-0.0838152	0	0.0566537
PRS_spinc5	phecode-281.1-both_sexes			-3.05384	-0.711685	-0.0814127	0	0.0566652
PRS_spinc5	phecode-281.11-both_sexes			-4.13052	-0.962597	-0.110123	0	0.0565045
PRS_spinc5	phecode-281.12-both_sexes			-3.72666	-0.868481	-0.0993461	0	0.0565746
PRS_spinc5	phecode-335-both_sexes			2.32892	0.542748	0.0620872	0	0.056744
PRS_spinc5	phecode-250.23-both_sexes			-3.25323	-0.758147	-0.0867293	0	0.0566389
PRS_spinc5	phecode-530-both_sexes			3.5865	0.835822	0.0956132	0	0.0565932
PRS_spinc5	phecode-530.11-both_sexes			5.41624	1.26224	0.144393	0	0.0562579
PRS_spinc5	phecode-604.1-males			-3.94221	-0.918719	-0.105097	0	0.0565386
PRS_spinc5	phecode-695-both_sexes			-8.05272	-1.87666	-0.214679	0	0.0555281
PRS_spinc5	phecode-695.4-both_sexes			-8.24524	-1.92153	-0.21981	0	0.0554635
PRS_spinc5	phecode-695.42-both_sexes			-9.63676	-2.24582	-0.256908	0	0.0549455
PRS_spinc5	phecode-695.7-both_sexes			-9.42923	-2.19745	-0.251376	0	0.055028
PRS_spinc5	phecode-696-both_sexes			2.14703	0.500359	0.0572381	0	0.0567605
PRS_spinc5	phecode-696.4-both_sexes			2.17736	0.507428	0.0580468	0	0.0567578
PRS_spinc5	phecode-697-both_sexes			-2.54591	-0.593317	-0.0678719	0	0.0567227
PRS_spinc5	phecode-709-both_sexes			-8.93561	-2.08242	-0.238216	0	0.055217
PRS_spinc5	phecode-709.2-both_sexes			-6.26634	-1.46035	-0.167056	0	0.0560548
PRS_spinc5	phecode-714-both_sexes			-4.3213	-1.00707	-0.115202	0	0.0564752
PRS_spinc5	phecode-714.1-both_sexes			-4.05281	-0.944494	-0.108045	0	0.0565209
PRS_spinc5	phecode-715.2-both_sexes			2.40524	0.560533	0.0641216	0	0.0567367
PRS_spinc5	phecode-717-both_sexes			-4.75105	-1.10722	-0.126659	0	0.0563958
PRS_spinc5	phecode-735.3-both_sexes			4.23179	0.986208	0.112816	0	0.0564908
PRS_spinc5	phecode-604-males			-3.77333	-0.879365	-0.100594	0	0.0565655
PRS_spinc5	phecode-530.1-both_sexes			3.23087	0.752944	0.0861324	0	0.0566424
PRS_spinc5	phecode-600-males			3.34257	0.778975	0.0891102	0	0.0566275
PRS_spinc5	phecode-585.3-both_sexes			-3.07356	-0.716283	-0.0819383	0	0.0566627
PRS_spinc5	phecode-535-both_sexes			-6.44872	-1.50285	-0.171917	0	0.0560075
PRS_spinc5	phecode-550-both_sexes			3.67532	0.856521	0.0979809	0	0.0565801
PRS_spinc5	phecode-550.1-both_sexes			3.11797	0.726633	0.0831226	0	0.0566569
PRS_spinc5	phecode-550.2-both_sexes			2.41612	0.563069	0.0644119	0	0.0567356
PRS_spinc5	phecode-555-both_sexes			5.0325	1.17281	0.134162	0	0.0563397
PRS_spinc5	phecode-555.2-both_sexes			6.74583	1.57209	0.179838	0	0.0559268
PRS_spinc5	phecode-559-both_sexes			4.64568	1.08266	0.12385	0	0.0564158
PRS_spinc5	phecode-561.1-both_sexes			-6.86209	-1.59919	-0.182939	0	0.055894
PRS_spinc5	phecode-562-both_sexes			-2.21204	-0.515508	-0.0589711	0	0.0567548
PRS_spinc5	phecode-562.1-both_sexes			-2.1952	-0.511585	-0.0585223	0	0.0567563
PRS_spinc5	phecode-580-both_sexes			-6.05557	-1.41124	-0.161434	0	0.0561088
PRS_spinc5	phecode-580.12-both_sexes			-3.60925	-0.841135	-0.0962192	0	0.0565902
PRS_spinc5	phecode-580.2-both_sexes			-8.3004	-1.93439	-0.221281	0	0.0554447
PRS_spinc5	phecode-580.3-both_sexes			-8.25157	-1.923	-0.219981	0	0.0554607
PRS_spinc5	phecode-580.31-both_sexes			-8.25163	-1.92302	-0.219981	0	0.0554611
PRS_spinc5	phecode-593-both_sexes			7.24506	1.68844	0.193147	0	0.0557831
PRS_spinc5	phecode-250.2-both_sexes			-3.5869	-0.835917	-0.095624	0	0.0565932
PRS_spinc5	phecode-250.13-both_sexes			-9.62174	-2.24232	-0.256508	0	0.0549515
PRS_spinc5	phecode-250.11-both_sexes			-9.89052	-2.30495	-0.263673	0	0.0548418
PRS_spinc5	icd10-C91-both_sexes			-2.8084	-0.654491	-0.0748689	0	0.0566947
PRS_spinc5	icd10-D50-both_sexes			-8.55638	-1.99402	-0.228111	0	0.0553537
PRS_spinc5	icd10-D51-both_sexes			-3.18832	-0.743038	-0.0849998	0	0.0566468
PRS_spinc5	icd10-D64-both_sexes			-9.06832	-2.11334	-0.241754	0	0.0551673
PRS_spinc5	icd10-D86-both_sexes			-2.49039	-0.580378	-0.0663919	0	0.0567282
PRS_spinc5	icd10-E03-both_sexes			-5.87821	-1.3699	-0.156708	0	0.0561513
PRS_spinc5	icd10-E05-both_sexes			-9.40338	-2.19143	-0.250686	0	0.0550383
PRS_spinc5	icd10-E10-both_sexes			-9.94824	-2.31841	-0.265212	0	0.0548178
PRS_spinc5	icd10-E11-both_sexes			-2.91442	-0.679197	-0.0776962	0	0.0566818
PRS_spinc5	icd10-E14-both_sexes			-6.2911	-1.46612	-0.167716	0	0.0560483
PRS_spinc5	icd10-E16-both_sexes			-10.0927	-2.35206	-0.269062	0	0.0547571
PRS_spinc5	icd10-E83-both_sexes			4.50137	1.04903	0.120003	0	0.0564428
PRS_spinc5	icd10-G37-both_sexes			6.50494	1.51595	0.173413	0	0.0559934
PRS_spinc5	icd10-G63-both_sexes			-4.02192	-0.937298	-0.107221	0	0.0565261
PRS_spinc5	icd10-H00-both_sexes			4.17088	0.972007	0.111191	0	0.0565015
PRS_spinc5	icd10-C85-both_sexes			-2.48437	-0.57897	-0.0662306	0	0.0567293
PRS_spinc5	icd10-H06-both_sexes			-4.34834	-1.01337	-0.115923	0	0.0564707
PRS_spinc5	icd10-C21-both_sexes			-3.18485	-0.742219	-0.0849056	0	0.0566484
PRS_spinc5	continuous-PP-both_sexes-combined_raw			-4.1181	-0.95971	-0.109785	0	0.05651
PRS_spinc5	continuous-DBP-both_sexes-auto_medadj_irnt			3.98354	0.928351	0.106198	0	0.0565322
PRS_spinc5	continuous-DBP-both_sexes-auto_medadj_raw			4.01899	0.936614	0.107143	0	0.0565264
PRS_spinc5	continuous-DBP-both_sexes-combined_irnt			4.95936	1.15576	0.132212	0	0.0563546
PRS_spinc5	continuous-DBP-both_sexes-combined_medadj_irnt			4.10896	0.957579	0.109541	0	0.0565116
PRS_spinc5	continuous-DBP-both_sexes-combined_medadj_raw			4.1338	0.963369	0.110204	0	0.0565074
PRS_spinc5	continuous-DBP-both_sexes-combined_raw			4.97994	1.16056	0.132761	0	0.0563504
PRS_spinc5	continuous-FEV1FVC-both_sexes-irnt			4.01529	0.935752	0.107044	0	0.056527
PRS_spinc5	continuous-NAP-both_sexes-irnt			5.13686	1.19713	0.136944	0	0.0563181
PRS_spinc5	continuous-PP-both_sexes-auto_irnt			-3.54511	-0.826176	-0.0945096	0	0.0565992
PRS_spinc5	continuous-PP-both_sexes-auto_medadj_irnt			-3.1152	-0.725988	-0.0830487	0	0.0566573
PRS_spinc5	continuous-PP-both_sexes-auto_medadj_raw			-3.34784	-0.780203	-0.0892506	0	0.0566268
PRS_spinc5	continuous-PP-both_sexes-auto_raw			-3.48337	-0.811787	-0.0928637	0	0.056608
PRS_spinc5	continuous-PP-both_sexes-combined_irnt			-3.23748	-0.754485	-0.0863087	0	0.0566416
PRS_spinc5	continuous-PP-both_sexes-combined_medadj_irnt			-2.74569	-0.639874	-0.0731978	0	0.0567012
PRS_spinc5	continuous-PP-both_sexes-combined_medadj_raw			-3.41984	-0.796982	-0.0911701	0	0.0566169
PRS_spinc5	continuous-eGFRcreacys-both_sexes-irnt			2.30627	0.537468	0.0614832	0	0.0567461
PRS_spinc5	icd10-H20-both_sexes			2.45297	0.57166	0.0653941	0	0.0567321
PRS_spinc5	icd10-H36-both_sexes			-9.90936	-2.30935	-0.264175	0	0.054834
PRS_spinc5	icd10-I83-both_sexes			3.2926	0.767331	0.0877781	0	0.0566343
PRS_spinc5	phecode-180-females			-4.06582	-0.947531	-0.108392	0	0.0565187
PRS_spinc5	phecode-180.3-females			-6.32129	-1.47316	-0.16852	0	0.0560407
PRS_spinc5	phecode-184.2-females			-5.06473	-1.18031	-0.135021	0	0.0563332
PRS_spinc5	phecode-202.24-both_sexes			-2.48432	-0.578956	-0.0662306	0	0.0567282
PRS_spinc5	phecode-204.1-both_sexes			-2.81175	-0.65527	-0.0749584	0	0.0566941
PRS_spinc5	phecode-204.12-both_sexes			-3.28043	-0.764496	-0.0874536	0	0.0566359
PRS_spinc5	phecode-242-both_sexes			-10.2143	-2.3804	-0.272304	0	0.0547053
PRS_spinc5	phecode-242.1-both_sexes			-7.53317	-1.75558	-0.200828	0	0.0556954
PRS_spinc5	phecode-242.3-both_sexes			-6.19007	-1.44257	-0.165024	0	0.0560736
PRS_spinc5	phecode-244-both_sexes			-6.05224	-1.41046	-0.161348	0	0.0561088
PRS_spinc5	phecode-244.1-both_sexes			-5.0794	-1.18374	-0.135411	0	0.0563305
PRS_spinc5	phecode-244.4-both_sexes			-6.03416	-1.40624	-0.160866	0	0.0561133
PRS_spinc5	phecode-246-both_sexes			-8.82416	-2.05644	-0.235246	0	0.055258
PRS_spinc5	phecode-250-both_sexes			-6.36755	-1.48394	-0.169753	0	0.0560286
PRS_spinc5	phecode-250.1-both_sexes			-9.72948	-2.26742	-0.25938	0	0.0549079
PRS_spinc5	phecode-070.4-both_sexes			-9.91003	-2.3095	-0.264193	0	0.0548338
PRS_spinc5	icd10-Z93-both_sexes			2.48729	0.579651	0.066309	0	0.0567286
PRS_spinc5	icd10-R04-both_sexes			4.6815	1.091	0.124805	0	0.056409
PRS_spinc5	icd10-N48-both_sexes			-3.15328	-0.734868	-0.0840636	0	0.0566527
PRS_spinc5	icd10-J33-both_sexes			-5.44064	-1.26792	-0.145043	0	0.0562525
PRS_spinc5	icd10-J45-both_sexes			-9.46721	-2.2063	-0.252388	0	0.0550131
PRS_spinc5	icd10-K29-both_sexes			-4.70782	-1.09714	-0.125507	0	0.0564039
PRS_spinc5	icd10-K40-both_sexes			3.11651	0.726294	0.0830837	0	0.0566571
PRS_spinc5	icd10-K44-both_sexes			2.40322	0.560062	0.0640677	0	0.0567369
PRS_spinc5	icd10-K51-both_sexes			6.51279	1.51778	0.173626	0	0.0559902
PRS_spinc5	icd10-L40-both_sexes			2.45797	0.572822	0.0655275	0	0.0567315
PRS_spinc5	phecode-830-both_sexes			4.07614	0.949931	0.108666	0	0.056517
PRS_spinc5	icd10-L43-both_sexes			-4.68151	-1.09102	-0.124805	0	0.0564091
PRS_spinc5	icd10-M06-both_sexes			-3.16992	-0.738741	-0.0845076	0	0.0566503
PRS_spinc5	icd10-M07-both_sexes			2.23288	0.520366	0.0595269	0	0.0567529
PRS_spinc5	icd10-M31-both_sexes			-4.19019	-0.976507	-0.111707	0	0.0564979
PRS_spinc5	icd10-M32-both_sexes			-9.63675	-2.24581	-0.256908	0	0.0549454
PRS_spinc5	icd10-M35-both_sexes			-8.46657	-1.97311	-0.225712	0	0.0553865
PRS_spinc5	icd10-N04-both_sexes			-6.06226	-1.4128	-0.161615	0	0.0561064
PRS_spinc5	icd10-N08-both_sexes			-8.25167	-1.92303	-0.219981	0	0.0554613
PRS_spinc5	icd10-M05-both_sexes			-6.08912	-1.41905	-0.16233	0	0.0560998
PRS_spinc5	prescriptions-adamantane_Parkinson_s_anti-viral-both_sexes			6.16314	1.43632	0.164292	0	0.0560854
PRS_spinc5	prescriptions-aerochamber-both_sexes			-8.53087	-1.98809	-0.227426	0	0.055364
PRS_spinc5	prescriptions-albuterol-both_sexes			-6.93799	-1.61688	-0.184961	0	0.0558727
PRS_spinc5	categorical-22167-both_sexes-22167	Recent medication for asthma	22167	-5.19735	-1.21123	-0.138557	0	0.0563053
PRS_spinc5	categorical-2257-both_sexes-2257	Hearing difficulty/problems with background Noise	2257	4.69024	1.09305	0.125038	0	0.0564075
PRS_spinc5	categorical-22616-both_sexes-1	Breathing problems during period of job	1	-3.16591	-0.737795	-0.0844023	0	0.0566497
PRS_spinc5	categorical-22618-both_sexes-0	Breathing problems improved/stopped away from workplace or on holiday	0	-6.30713	-1.46986	-0.168141	0	0.056045
PRS_spinc5	categorical-2316-both_sexes-2316	Wheeze or whistling in the chest in last year	2316	-6.42298	-1.49686	-0.171231	0	0.056014
PRS_spinc5	categorical-2335-both_sexes-2335	Chest pain or discomfort	2335	-2.49617	-0.581725	-0.0665457	0	0.0567279
PRS_spinc5	categorical-2365-both_sexes-2365	Ever had prostate specific antigen (PSA) test	2365	2.79827	0.652128	0.0745995	0	0.0566953
PRS_spinc5	categorical-2443-both_sexes-2443	Diabetes diagNosed by doctor	2443	-6.51147	-1.51748	-0.17359	0	0.0559906
PRS_spinc5	categorical-2473-both_sexes-2473	Other serious medical condition/disability diagNosed by doctor	2473	-8.1105	-1.89013	-0.216219	0	0.0555088
PRS_spinc5	categorical-2492-both_sexes-2492	Taking other prescription medications	2492	-6.39827	-1.4911	-0.170573	0	0.0560205
PRS_spinc5	categorical-2986-both_sexes-2986	Started insulin within one year diagNosis of diabetes	2986	-10.3102	-2.40275	-0.274861	0	0.0546639
PRS_spinc5	categorical-3090-both_sexes-3090	Used an inhaler for chest within last hour	3090	-4.13108	-0.962728	-0.110131	0	0.056508
PRS_spinc5	categorical-41200-both_sexes-A559	Operative procedures - main OPCS4	A559	5.76227	1.34285	0.153629	0	0.0561747
PRS_spinc5	categorical-41200-both_sexes-A651	Operative procedures - main OPCS4	A651	-2.70289	-0.629901	-0.0720569	0	0.0567059
PRS_spinc5	categorical-41200-both_sexes-C124	Operative procedures - main OPCS4	C124	3.05315	0.711529	0.0813944	0	0.0566651
PRS_spinc5	categorical-22127-both_sexes-22127	Doctor diagNosed asthma	22127	-7.62312	-1.77655	-0.203226	0	0.0556673
PRS_spinc5	categorical-41200-both_sexes-C751	Operative procedures - main OPCS4	C751	-2.1967	-0.511935	-0.0585623	0	0.0567561
PRS_spinc5	categorical-2188-both_sexes-2188	Long-standing illness, disability or infirmity	2188	-9.00119	-2.0977	-0.239964	0	0.0551925
PRS_spinc5	categorical-2100-both_sexes-2100	Seen a psychiatrist for nerves, anxiety, tension or depression	2100	10.0547	2.34321	0.26805	0	0.0547731
PRS_spinc5	categorical-20004-both_sexes-1490	Operation code	1490	-5.52641	-1.28791	-0.14733	0	0.0562332
PRS_spinc5	categorical-20004-both_sexes-1559	Operation code	1559	-2.49654	-0.58181	-0.0665558	0	0.0567276
PRS_spinc5	categorical-20004-both_sexes-1561	Operation code	1561	2.17049	0.505826	0.0578636	0	0.0567584
PRS_spinc5	categorical-20004-both_sexes-1571	Operation code	1571	8.79147	2.04884	0.234369	0	0.0552711
PRS_spinc5	categorical-20004-both_sexes-1579	Operation code	1579	-3.99614	-0.931273	-0.106536	0	0.0565289
PRS_spinc5	categorical-20086-both_sexes-8	Type of special diet followed	8	-9.60205	-2.23773	-0.255983	0	0.0549594
PRS_spinc5	categorical-20107-both_sexes-3	Illnesses of father	3	-4.4529	-1.03774	-0.118711	0	0.0564517
PRS_spinc5	categorical-20111-both_sexes-9	Illnesses of siblings	9	-8.37802	-1.95247	-0.223351	0	0.0554174
PRS_spinc5	categorical-20126-both_sexes-0	Bipolar and major depression status	0	-10.114	-2.35704	-0.269632	0	0.054748
PRS_spinc5	categorical-2030-both_sexes-2030	Guilty feelings	2030	5.06415	1.18018	0.135006	0	0.0563332
PRS_spinc5	categorical-20446-both_sexes-20446	Ever had prolonged feelings of sadness or depression	20446	6.35338	1.48064	0.169375	0	0.0560325
PRS_spinc5	categorical-20544-both_sexes-11	Mental health problems ever diagNosed by a professional	11	6.99157	1.62933	0.18636	0	0.0558667
PRS_spinc5	categorical-20546-both_sexes-3	Substances taken for depression	3	8.50934	1.98307	0.226854	0	0.0553711
PRS_spinc5	categorical-20547-both_sexes-3	Activities undertaken to treat depression	3	6.90728	1.60971	0.184139	0	0.0558826
PRS_spinc5	categorical-2090-both_sexes-2090	Seen doctor (GP) for nerves, anxiety, tension or depression	2090	5.54787	1.29291	0.147902	0	0.0562284
PRS_spinc5	categorical-21000-both_sexes-1003	Ethnic background	1003	6.02445	1.40398	0.160607	0	0.0561156
PRS_spinc5	categorical-41200-both_sexes-C821	Operative procedures - main OPCS4	C821	-4.21485	-0.982268	-0.112364	0	0.0564942
PRS_spinc5	categorical-41200-both_sexes-C826	Operative procedures - main OPCS4	C826	-4.08665	-0.952381	-0.108947	0	0.0565153
PRS_spinc5	categorical-41200-both_sexes-E081	Operative procedures - main OPCS4	E081	-5.22528	-1.21773	-0.139302	0	0.0562994
PRS_spinc5	categorical-41246-both_sexes-2510	Treatment speciality of consultant (recoded)	2510	-5.60675	-1.30663	-0.149471	0	0.056215
PRS_spinc5	categorical-41246-both_sexes-2610	Treatment speciality of consultant (recoded)	2610	8.92903	2.08088	0.238041	0	0.0552195
PRS_spinc5	categorical-41247-both_sexes-1000	Patient classification on admission (recoded)	1000	-2.6864	-0.626059	-0.0716173	0	0.0567077
PRS_spinc5	categorical-41247-both_sexes-3000	Patient classification on admission (recoded)	3000	2.26866	0.528702	0.0604804	0	0.0567498
PRS_spinc5	categorical-4598-both_sexes-4598	Ever depressed for a whole week	4598	5.70533	1.32962	0.152101	0	0.0561916
PRS_spinc5	categorical-4631-both_sexes-4631	Ever unenthusiastic/disinterested for a whole week	4631	5.84642	1.36249	0.155861	0	0.0561587
PRS_spinc5	categorical-6144-both_sexes-3	Never eat eggs, dairy, wheat, sugar	3	-10.4668	-2.43926	-0.279037	0	0.0545955
PRS_spinc5	categorical-6144-both_sexes-5	Never eat eggs, dairy, wheat, sugar	5	8.98877	2.0948	0.239633	0	0.0551972
PRS_spinc5	categorical-6148-both_sexes-1	Eye problems/disorders	1	-8.50576	-1.98224	-0.226756	0	0.0553728
PRS_spinc5	categorical-6148-both_sexes-100	Eye problems/disorders	100	4.37467	1.01949	0.116627	0	0.056465
PRS_spinc5	categorical-6149-both_sexes-100	Mouth/teeth dental problems	100	3.52641	0.82182	0.0940112	0	0.056602
PRS_spinc5	categorical-6149-both_sexes-6	Mouth/teeth dental problems	6	-6.6549	-1.5509	-0.177415	0	0.0559517
PRS_spinc5	categorical-6152-both_sexes-100	Blood clot, DVT, bronchitis, emphysema, asthma, rhinitis, eczema, allergy diagNosed by doctor	100	3.55188	0.827754	0.0946901	0	0.0565983
PRS_spinc5	categorical-6152-both_sexes-8	Blood clot, DVT, bronchitis, emphysema, asthma, rhinitis, eczema, allergy diagNosed by doctor	8	-9.57452	-2.23131	-0.255249	0	0.0549704
PRS_spinc5	categorical-6153-both_sexes-3	Medication for cholesterol, blood pressure, diabetes, or take exogeNous hormones	3	-10.9739	-2.55742	-0.292554	0	0.0543663
PRS_spinc5	categorical-41246-both_sexes-1810	Treatment speciality of consultant (recoded)	1810	6.33873	1.47723	0.168987	0	0.0560356
PRS_spinc5	categorical-41246-both_sexes-1490	Treatment speciality of consultant (recoded)	1490	-6.63578	-1.54645	-0.176904	0	0.055957
PRS_spinc5	categorical-41246-both_sexes-1430	Treatment speciality of consultant (recoded)	1430	-5.37527	-1.25269	-0.1433	0	0.0562671
PRS_spinc5	categorical-41245-both_sexes-1860	Main speciality of consultant (recoded)	1860	9.28992	2.16499	0.247662	0	0.0550825
PRS_spinc5	categorical-41200-both_sexes-E492	Operative procedures - main OPCS4	E492	-2.71926	-0.633713	-0.0724935	0	0.056704
PRS_spinc5	categorical-41200-both_sexes-G451	Operative procedures - main OPCS4	G451	-10.0211	-2.33538	-0.267151	0	0.0547879
PRS_spinc5	categorical-41200-both_sexes-L671	Operative procedures - main OPCS4	L671	-4.91127	-1.14455	-0.130931	0	0.056364
PRS_spinc5	categorical-41200-both_sexes-M459	Operative procedures - main OPCS4	M459	8.00018	1.86442	0.213278	0	0.0555456
PRS_spinc5	categorical-41200-both_sexes-N303	Operative procedures - main OPCS4	N303	-3.16083	-0.736619	-0.0842652	0	0.0566514
PRS_spinc5	categorical-41200-both_sexes-P091	Operative procedures - main OPCS4	P091	-4.96901	-1.15801	-0.13247	0	0.0563526
PRS_spinc5	categorical-41200-both_sexes-W365	Operative procedures - main OPCS4	W365	-9.368	-2.18318	-0.249742	0	0.0550524
PRS_spinc5	categorical-20004-both_sexes-1479	Operation code	1479	5.90991	1.37729	0.157553	0	0.0561437
PRS_spinc5	categorical-41200-both_sexes-W401	Operative procedures - main OPCS4	W401	-2.90433	-0.676844	-0.0774269	0	0.056683
PRS_spinc5	categorical-41200-both_sexes-X362	Operative procedures - main OPCS4	X362	4.60731	1.07372	0.122827	0	0.0564232
PRS_spinc5	categorical-41200-both_sexes-X892	Operative procedures - main OPCS4	X892	-4.7292	-1.10212	-0.126077	0	0.0563998
PRS_spinc5	categorical-41244-both_sexes-400	Intended management of patient (recoded)	400	2.25465	0.525436	0.060107	0	0.0567512
PRS_spinc5	categorical-41245-both_sexes-1240	Main speciality of consultant (recoded)	1240	-4.38972	-1.02301	-0.117027	0	0.0564629
PRS_spinc5	categorical-41245-both_sexes-1310	Main speciality of consultant (recoded)	1310	-6.55925	-1.52861	-0.174864	0	0.0559777
PRS_spinc5	categorical-41245-both_sexes-1500	Main speciality of consultant (recoded)	1500	5.21156	1.21452	0.138939	0	0.0563012
PRS_spinc5	categorical-41245-both_sexes-1820	Main speciality of consultant (recoded)	1820	-5.64304	-1.31509	-0.150439	0	0.0562066
PRS_spinc5	categorical-41200-both_sexes-X298	Operative procedures - main OPCS4	X298	-2.50808	-0.584498	-0.0668632	0	0.0567266
PRS_spinc5	continuous-AG-both_sexes-irnt			-4.96974	-1.15818	-0.132489	0	0.0563525
PRS_spinc5	categorical-20004-both_sexes-1464	Operation code	1464	2.26595	0.528076	0.0604085	0	0.0567498
PRS_spinc5	categorical-20004-both_sexes-1128	Operation code	1128	-3.90737	-0.9106	-0.104168	0	0.0565443
PRS_spinc5	prescriptions-corticosteroid_long-acting_beta-2_agonist_LABA-both_sexes			-7.63659	-1.77968	-0.203584	0	0.0556635
PRS_spinc5	prescriptions-delivery_system-both_sexes			-8.53087	-1.98809	-0.227426	0	0.055364
PRS_spinc5	prescriptions-dexamethasone_acetic_acid_neomycin-both_sexes			2.77601	0.64694	0.0740062	0	0.0566977
PRS_spinc5	prescriptions-erythromycin-both_sexes			4.17908	0.973919	0.111411	0	0.0564999
PRS_spinc5	prescriptions-ferrous_fumarate-both_sexes			-5.59888	-1.3048	-0.149265	0	0.0562154
PRS_spinc5	prescriptions-fluticasone_salmeterol-both_sexes			-7.63659	-1.77968	-0.203584	0	0.0556635
PRS_spinc5	prescriptions-folic_acid-both_sexes			-8.90618	-2.07556	-0.237432	0	0.0552279
PRS_spinc5	prescriptions-folic_acid_supplement_Food_Supplement-both_sexes			-8.90618	-2.07556	-0.237432	0	0.0552279
PRS_spinc5	prescriptions-hydroxocobalamin-both_sexes			-3.78671	-0.882481	-0.100951	0	0.0565633
PRS_spinc5	prescriptions-hydroxychloroquine-both_sexes			-4.24071	-0.988282	-0.113054	0	0.0564891
PRS_spinc5	prescriptions-iNorganic_salt_vitamin_D_dietary_supplement-both_sexes			-3.02237	-0.704354	-0.0805742	0	0.0566686
PRS_spinc5	prescriptions-insulin_aspart-both_sexes			-10.7619	-2.50802	-0.286902	0	0.0544636
PRS_spinc5	prescriptions-insulin_glargine-both_sexes			-11.7799	-2.74527	-0.314042	0	0.0539774
PRS_spinc5	prescriptions-iron_supplement-both_sexes			-5.59888	-1.3048	-0.149265	0	0.0562154
PRS_spinc5	prescriptions-levothyroxine-both_sexes			-5.81987	-1.3563	-0.155153	0	0.0561652
PRS_spinc5	prescriptions-corticosteroid_amiNoglycoside_antibiotic_antibiotic-both_sexes			2.77601	0.64694	0.0740062	0	0.0566977
PRS_spinc5	prescriptions-long-acting_insulin_analog_diabetes-both_sexes			-11.7799	-2.74527	-0.314042	0	0.0539774
PRS_spinc5	prescriptions-corticosteroid-both_sexes			-2.7863	-0.64934	-0.0742806	0	0.0566966
PRS_spinc5	prescriptions-chloramphenicol-both_sexes			5.19421	1.21049	0.138474	0	0.0563057
PRS_spinc5	prescriptions-alendronic_acid-both_sexes			-2.95578	-0.688836	-0.0787987	0	0.0566769
PRS_spinc5	prescriptions-amantadine-both_sexes			6.16314	1.43632	0.164292	0	0.0560854
PRS_spinc5	prescriptions-amiNoglycoside_antibiotic_dihydrofolate_reductase_inhibitor_antibiotic-both_sexes			7.37948	1.71976	0.196731	0	0.0557426
PRS_spinc5	prescriptions-amiNosalicylates_anti-inflammatory_IBD-both_sexes			10.0983	2.35337	0.269211	0	0.054755
PRS_spinc5	prescriptions-anti-metabolite-both_sexes			-4.2361	-0.987209	-0.112931	0	0.05649
PRS_spinc5	prescriptions-antiseptic_amiNoglycoside_antibiotic-both_sexes			-2.21539	-0.516291	-0.0590606	0	0.0567545
PRS_spinc5	prescriptions-bacteriostatic_antibiotic_antibiotic-both_sexes			6.58897	1.53554	0.175656	0	0.0559698
PRS_spinc5	prescriptions-beclometasone-both_sexes			-3.03589	-0.707506	-0.0809345	0	0.0566672
PRS_spinc5	prescriptions-beclometasone_dipropionate-both_sexes			-6.68391	-1.55766	-0.178188	0	0.0559438
PRS_spinc5	prescriptions-beclomethasone_dipropionate-both_sexes			-5.72276	-1.33367	-0.152564	0	0.0561881
PRS_spinc5	prescriptions-beta2-agonist_beta_blocker_asthma-both_sexes			-5.27742	-1.22989	-0.140691	0	0.0562883
PRS_spinc5	prescriptions-beta2-agonist_bronchodilator_asthma-both_sexes			-6.93799	-1.61688	-0.184961	0	0.0558727
PRS_spinc5	prescriptions-calcipotriol-both_sexes			3.31718	0.773058	0.0884333	0	0.056631
PRS_spinc5	prescriptions-calcium_carbonate_vitamin_D3-both_sexes			-3.02237	-0.704354	-0.0805742	0	0.0566686
PRS_spinc5	prescriptions-carbimazole-both_sexes			-8.34951	-1.94583	-0.222591	0	0.0554274
PRS_spinc5	prescriptions-chlorhexidine_neomycin-both_sexes			-2.21539	-0.516291	-0.0590606	0	0.0567545
PRS_spinc5	prescriptions-lymecycline-both_sexes			3.35426	0.781705	0.0894216	0	0.0566261
PRS_spinc5	prescriptions-lysosomal_pH_modulator_TLR_antagonist_anti-malarial-both_sexes			-4.24071	-0.988282	-0.113054	0	0.0564891
PRS_spinc5	prescriptions-macrolide_antibiotic_antibiotic-both_sexes			3.93125	0.916177	0.104807	0	0.0565388
PRS_spinc5	categorical-20003-both_sexes-1140881856	Treatment/medication code	1140881856	-7.33996	-1.71055	-0.195677	0	0.0557546
PRS_spinc5	categorical-20003-both_sexes-1140883066	Treatment/medication code	1140883066	-11.0433	-2.5736	-0.294405	0	0.054334
PRS_spinc5	categorical-20003-both_sexes-1140884308	Treatment/medication code	1140884308	-7.24527	-1.68849	-0.193153	0	0.055783
PRS_spinc5	categorical-20003-both_sexes-1140884516	Treatment/medication code	1140884516	-5.31658	-1.23901	-0.141736	0	0.0562797
PRS_spinc5	categorical-20003-both_sexes-1140884672	Treatment/medication code	1140884672	-7.58973	-1.76876	-0.202336	0	0.0556778
PRS_spinc5	categorical-20003-both_sexes-1140909702	Treatment/medication code	1140909702	-3.32276	-0.774359	-0.0885819	0	0.0566303
PRS_spinc5	categorical-20003-both_sexes-1140909786	Treatment/medication code	1140909786	-7.58349	-1.76732	-0.202168	0	0.0556802
PRS_spinc5	categorical-20003-both_sexes-1140923346	Treatment/medication code	1140923346	-2.21165	-0.515418	-0.0589608	0	0.0567548
PRS_spinc5	categorical-20003-both_sexes-1141157126	Treatment/medication code	1141157126	-5.41324	-1.26154	-0.144314	0	0.056258
PRS_spinc5	categorical-20003-both_sexes-1141167594	Treatment/medication code	1141167594	-5.60264	-1.30568	-0.149361	0	0.0562162
PRS_spinc5	categorical-20003-both_sexes-1141174520	Treatment/medication code	1141174520	-4.30716	-1.00376	-0.114825	0	0.0564776
PRS_spinc5	categorical-20003-both_sexes-1141176832	Treatment/medication code	1141176832	-7.08124	-1.65026	-0.18878	0	0.0558314
PRS_spinc5	categorical-20003-both_sexes-1141179992	Treatment/medication code	1141179992	4.80404	1.11957	0.128072	0	0.0563855
PRS_spinc5	categorical-20003-both_sexes-1141191044	Treatment/medication code	1141191044	-6.7402	-1.57078	-0.179688	0	0.0559283
PRS_spinc5	categorical-20003-both_sexes-2038460150	Treatment/medication code	2038460150	5.58273	1.30104	0.148831	0	0.0562205
PRS_spinc5	continuous-30260-both_sexes-irnt	Mean reticulocyte volume	irnt	-2.96077	-0.689998	-0.0789317	0	0.0566763
PRS_spinc5	continuous-30200-both_sexes-irnt	Neutrophill percentage	irnt	-3.07354	-0.716279	-0.0819382	0	0.0566625
PRS_spinc5	continuous-30130-both_sexes-irnt	MoNocyte count	irnt	5.17629	1.20632	0.137996	0	0.0563098
PRS_spinc5	continuous-30120-both_sexes-irnt	Lymphocyte count	irnt	6.08165	1.41731	0.162132	0	0.0561015
PRS_spinc5	prescriptions-mesalazine-both_sexes			9.67465	2.2546	0.25794	0	0.0549252
PRS_spinc5	prescriptions-methimazole_pro-drug_thyroperoxidase_inhibitor_methimazole_anti-thyroid-both_sexes			-8.34951	-1.94583	-0.222591	0	0.0554274
PRS_spinc5	prescriptions-methotrexate-both_sexes			-4.23585	-0.987152	-0.112924	0	0.05649
PRS_spinc5	prescriptions-oxytetracycline-both_sexes			5.99639	1.39743	0.159858	0	0.0561228
PRS_spinc5	prescriptions-prednisolone-both_sexes			-8.07814	-1.88259	-0.215357	0	0.0555197
PRS_spinc5	prescriptions-salicylic_acid-both_sexes			2.24174	0.522433	0.0597631	0	0.0567521
PRS_spinc5	prescriptions-salmeterol-both_sexes			-5.27742	-1.22989	-0.140691	0	0.0562883
PRS_spinc5	categorical-20004-both_sexes-1228	Operation code	1228	-8.03524	-1.87259	-0.214213	0	0.055534
PRS_spinc5	prescriptions-selective_alpha1-antagonist_alpha_blocker-both_sexes			5.11199	1.19133	0.136281	0	0.0563233
PRS_spinc5	prescriptions-tamsulosin-both_sexes			5.11199	1.19133	0.136281	0	0.0563233
PRS_spinc5	prescriptions-tetracycline_antibiotic_antibiotic-both_sexes			5.60695	1.30664	0.149458	0	0.0562221
PRS_spinc5	prescriptions-thyroid_hormone-both_sexes			-5.81988	-1.3563	-0.155153	0	0.0561652
PRS_spinc5	prescriptions-trimethoprim-both_sexes			7.37948	1.71976	0.196731	0	0.0557426
PRS_spinc5	prescriptions-vitamin_B12-both_sexes			-3.78671	-0.882481	-0.100951	0	0.0565633
PRS_spinc5	prescriptions-vitamin_D_derivative-both_sexes			3.3171	0.77304	0.0884312	0	0.056631
PRS_spinc5	categorical-20002-both_sexes-1464	Non-cancer illness code, self-reported	1464	-5.50188	-1.2822	-0.146676	0	0.0562388
PRS_spinc5	prescriptions-short-acting_insulin_analog_diabetes-both_sexes			-10.7619	-2.50802	-0.286902	0	0.0544636
PRS_spinc5	continuous-943-both_sexes			-2.42786	-0.565806	-0.0647249	0	0.0567345
PRS_spinc5	continuous-884-both_sexes			4.21986	0.983425	0.112498	0	0.0564928
PRS_spinc5	continuous-51-both_sexes-irnt	Seated height	irnt	-2.86971	-0.668777	-0.0765042	0	0.0566871
PRS_spinc4	prescriptions-amiNosalicylates_anti-inflammatory_IBD-both_sexes			0.402298	-0.0718752	0.057624	0	0.010564
PRS_spinc4	prescriptions-bacteriostatic_antibiotic_antibiotic-both_sexes			0.850145	-0.151877	0.121773	0	0.0105028
PRS_spinc4	prescriptions-beclometasone_dipropionate-both_sexes			-0.526685	0.0940914	-0.0754412	0	0.0105514
PRS_spinc4	prescriptions-beta2-agonist_beta_blocker_asthma-both_sexes			-0.444956	0.0794908	-0.0637345	0	0.01056
PRS_spinc4	prescriptions-beta2-agonist_bronchodilator_asthma-both_sexes			-0.587594	0.104973	-0.0841656	0	0.010544
PRS_spinc4	prescriptions-carbimazole-both_sexes			-0.892259	0.159401	-0.127805	0	0.0104947
PRS_spinc4	prescriptions-chloramphenicol-both_sexes			0.693985	-0.123983	0.0994054	0	0.010529
PRS_spinc4	prescriptions-clopidogrel-both_sexes			0.65623	-0.117234	0.0939966	0	0.0105347
PRS_spinc4	prescriptions-delivery_system-both_sexes			-0.425458	0.0760066	-0.0609416	0	0.0105619
PRS_spinc4	prescriptions-erythromycin-both_sexes			0.441638	-0.0789004	0.063259	0	0.0105604
PRS_spinc4	prescriptions-ferrous_fumarate-both_sexes			-0.68174	0.121795	-0.0976533	0	0.0105307
PRS_spinc4	prescriptions-folic_acid-both_sexes			-0.611214	0.109193	-0.0875491	0	0.0105409
PRS_spinc4	prescriptions-folic_acid_supplement_Food_Supplement-both_sexes			-0.611214	0.109193	-0.0875491	0	0.0105409
PRS_spinc4	prescriptions-hydroxychloroquine-both_sexes			-0.469719	0.0839162	-0.0672817	0	0.0105575
PRS_spinc4	prescriptions-insulin_aspart-both_sexes			-0.732188	0.130804	-0.104877	0	0.0105232
PRS_spinc4	prescriptions-amiNoglycoside_antibiotic_dihydrofolate_reductase_inhibitor_antibiotic-both_sexes			0.693821	-0.123952	0.0993815	0	0.0105291
PRS_spinc4	prescriptions-insulin_glargine-both_sexes			-0.817234	0.145997	-0.117059	0	0.0105088
PRS_spinc4	prescriptions-albuterol-both_sexes			-0.587594	0.104973	-0.0841656	0	0.010544
PRS_spinc4	prescriptions-P2Y12_anti-platelet_agent_anti-platelet-both_sexes			0.65623	-0.117234	0.0939966	0	0.0105347
PRS_spinc4	phecode-580.2-both_sexes			-0.561927	0.100378	-0.0804887	0	0.0105473
PRS_spinc4	phecode-580.3-both_sexes			-0.479622	0.0856869	-0.0687003	0	0.0105565
PRS_spinc4	phecode-580.31-both_sexes			-0.479625	0.085684	-0.0687004	0	0.0105565
PRS_spinc4	phecode-593-both_sexes			0.719199	-0.128484	0.103016	0	0.0105252
PRS_spinc4	phecode-604-males			-0.518701	0.0926634	-0.0742973	0	0.0105523
PRS_spinc4	phecode-604.1-males			-0.693095	0.123822	-0.0992779	0	0.0105292
PRS_spinc4	phecode-695-both_sexes			-0.649087	0.115957	-0.0929738	0	0.0105357
PRS_spinc4	phecode-695.4-both_sexes			-0.875809	0.156463	-0.125448	0	0.010498
PRS_spinc4	phecode-695.42-both_sexes			-1.04073	0.185925	-0.149072	0	0.0104633
PRS_spinc4	phecode-695.7-both_sexes			-0.725907	0.129684	-0.103978	0	0.0105241
PRS_spinc4	phecode-709-both_sexes			-0.980856	0.175228	-0.140496	0	0.0104766
PRS_spinc4	phecode-709.2-both_sexes			-0.60419	0.107938	-0.0865428	0	0.0105418
PRS_spinc4	phecode-726-both_sexes			0.532937	-0.0952056	0.0763367	0	0.0105506
PRS_spinc4	phecode-735-both_sexes			-0.525554	0.093887	-0.0752765	0	0.0105519
PRS_spinc4	phecode-835-both_sexes			-0.459319	0.0820568	-0.0657914	0	0.0105587
PRS_spinc4	prescriptions-aerochamber-both_sexes			-0.425458	0.0760066	-0.0609416	0	0.0105619
PRS_spinc4	prescriptions-iron_supplement-both_sexes			-0.68174	0.121795	-0.0976533	0	0.0105307
PRS_spinc4	prescriptions-levothyroxine-both_sexes			-1.03101	0.184188	-0.14768	0	0.0104655
PRS_spinc4	prescriptions-long-acting_insulin_analog_diabetes-both_sexes			-0.817234	0.145997	-0.117059	0	0.0105088
PRS_spinc4	categorical-20003-both_sexes-1141157126	Treatment/medication code	1141157126	-0.606453	0.108339	-0.0868677	0	0.0105414
PRS_spinc4	categorical-20003-both_sexes-1141176832	Treatment/medication code	1141176832	-0.694478	0.124067	-0.0994755	0	0.010529
PRS_spinc4	categorical-20003-both_sexes-1141191044	Treatment/medication code	1141191044	-1.05374	0.188249	-0.150935	0	0.0104603
PRS_spinc4	categorical-20003-both_sexes-2038460150	Treatment/medication code	2038460150	0.647413	-0.115659	0.092734	0	0.0105359
PRS_spinc4	categorical-20004-both_sexes-1228	Operation code	1228	-0.770321	0.137617	-0.110339	0	0.0105169
PRS_spinc4	categorical-20004-both_sexes-1432	Operation code	1432	-0.441027	0.0787887	-0.0631717	0	0.0105604
PRS_spinc4	categorical-20004-both_sexes-1437	Operation code	1437	-0.472278	0.0844448	-0.0676188	0	0.0105619
PRS_spinc4	categorical-20004-both_sexes-1479	Operation code	1479	0.532952	-0.0952107	0.0763388	0	0.0105506
PRS_spinc4	categorical-20004-both_sexes-1493	Operation code	1493	-0.735415	0.131386	-0.105341	0	0.0105224
PRS_spinc4	categorical-20004-both_sexes-1571	Operation code	1571	0.756613	-0.135152	0.108374	0	0.0105194
PRS_spinc4	categorical-20004-both_sexes-1579	Operation code	1579	-0.754591	0.13482	-0.108088	0	0.0105193
PRS_spinc4	categorical-20086-both_sexes-8	Type of special diet followed	8	-0.848012	0.151496	-0.121467	0	0.0105032
PRS_spinc4	categorical-20107-both_sexes-3	Illnesses of father	3	-0.787595	0.140702	-0.112813	0	0.010514
PRS_spinc4	categorical-20111-both_sexes-9	Illnesses of siblings	9	-0.45678	0.0816032	-0.0654282	0	0.0105588
PRS_spinc4	categorical-20126-both_sexes-0	Bipolar and major depression status	0	-1.0987	0.196282	-0.157376	0	0.0104497
PRS_spinc4	categorical-20003-both_sexes-1140884672	Treatment/medication code	1140884672	-0.654687	0.116958	-0.0937759	0	0.0105349
PRS_spinc4	categorical-20003-both_sexes-1140884516	Treatment/medication code	1140884516	-0.929641	0.166079	-0.13316	0	0.0104873
PRS_spinc4	categorical-20003-both_sexes-1140884308	Treatment/medication code	1140884308	-0.835925	0.149336	-0.119736	0	0.0105054
PRS_spinc4	categorical-20003-both_sexes-1140883066	Treatment/medication code	1140883066	-0.812798	0.145205	-0.116423	0	0.0105096
PRS_spinc4	prescriptions-lysosomal_pH_modulator_TLR_antagonist_anti-malarial-both_sexes			-0.469719	0.0839162	-0.0672817	0	0.0105575
PRS_spinc4	prescriptions-macrolide_antibiotic_antibiotic-both_sexes			0.429845	-0.0767802	0.061572	0	0.0105611
PRS_spinc4	prescriptions-mesalazine-both_sexes			0.728258	-0.130151	0.104323	0	0.0105229
PRS_spinc4	prescriptions-methimazole_pro-drug_thyroperoxidase_inhibitor_methimazole_anti-thyroid-both_sexes			-0.892259	0.159401	-0.127805	0	0.0104947
PRS_spinc4	prescriptions-oxytetracycline-both_sexes			0.680614	-0.121597	0.0974893	0	0.0105312
PRS_spinc4	prescriptions-prednisolone-both_sexes			-0.527061	0.0941586	-0.0754951	0	0.0105513
PRS_spinc4	prescriptions-salmeterol-both_sexes			-0.444956	0.0794908	-0.0637345	0	0.01056
PRS_spinc4	phecode-580.12-both_sexes			-0.607296	0.108483	-0.0869872	0	0.0105415
PRS_spinc4	prescriptions-selective_alpha1-antagonist_alpha_blocker-both_sexes			0.474978	-0.084855	0.0680347	0	0.010557
PRS_spinc4	prescriptions-tamsulosin-both_sexes			0.474978	-0.084855	0.0680347	0	0.010557
PRS_spinc4	prescriptions-tetracycline_antibiotic_antibiotic-both_sexes			0.402453	-0.0719377	0.0576393	0	0.0105652
PRS_spinc4	prescriptions-thyroid_hormone-both_sexes			-1.03101	0.184188	-0.14768	0	0.0104655
PRS_spinc4	prescriptions-trimethoprim-both_sexes			0.693821	-0.123952	0.0993815	0	0.0105291
PRS_spinc4	categorical-20002-both_sexes-1464	Non-cancer illness code, self-reported	1464	-0.553355	0.0988562	-0.0792614	0	0.0105482
PRS_spinc4	continuous-30120-both_sexes-irnt	Lymphocyte count	irnt	0.513226	-0.0916869	0.0735134	0	0.0105529
PRS_spinc4	continuous-30130-both_sexes-irnt	MoNocyte count	irnt	0.504832	-0.0901874	0.0723111	0	0.0105538
PRS_spinc4	prescriptions-short-acting_insulin_analog_diabetes-both_sexes			-0.732188	0.130804	-0.104877	0	0.0105232
PRS_spinc4	categorical-20446-both_sexes-20446	Ever had prolonged feelings of sadness or depression	20446	0.766241	-0.136883	0.109754	0	0.0105176
PRS_spinc4	phecode-580-both_sexes			-0.546251	0.0975777	-0.0782425	0	0.0105492
PRS_spinc4	phecode-562-both_sexes			-0.441176	0.0788153	-0.063193	0	0.0105604
PRS_spinc4	continuous-PP-both_sexes-combined_medadj_raw			-0.418241	0.074718	-0.0599079	0	0.0105625
PRS_spinc4	continuous-PP-both_sexes-combined_raw			-0.485584	0.0867489	-0.069554	0	0.0105559
PRS_spinc4	icd10-C83-both_sexes			-0.439701	0.0785443	-0.0629822	0	0.0105605
PRS_spinc4	icd10-D32-both_sexes			-0.538794	0.0962473	-0.0771746	0	0.0105501
PRS_spinc4	icd10-D50-both_sexes			-0.96253	0.171973	-0.137873	0	0.0104803
PRS_spinc4	icd10-D64-both_sexes			-0.971431	0.173544	-0.139146	0	0.0104786
PRS_spinc4	icd10-E03-both_sexes			-1.02052	0.182314	-0.146177	0	0.0104679
PRS_spinc4	icd10-E05-both_sexes			-1.02738	0.18354	-0.14716	0	0.0104663
PRS_spinc4	icd10-E10-both_sexes			-0.613851	0.109663	-0.0879266	0	0.0105405
PRS_spinc4	icd10-E16-both_sexes			-0.542178	0.0968601	-0.0776604	0	0.0105496
PRS_spinc4	icd10-G37-both_sexes			0.564126	-0.100792	0.0808026	0	0.0105471
PRS_spinc4	icd10-H00-both_sexes			0.645829	-0.11538	0.0925065	0	0.0105362
PRS_spinc4	icd10-H06-both_sexes			-0.520763	0.0930279	-0.0745924	0	0.0105521
PRS_spinc4	icd10-H36-both_sexes			-0.692318	0.123681	-0.0991661	0	0.0105294
PRS_spinc4	icd10-J45-both_sexes			-0.799123	0.142762	-0.114465	0	0.010512
PRS_spinc4	continuous-PP-both_sexes-auto_raw			-0.468452	0.0836883	-0.0671001	0	0.0105577
PRS_spinc4	icd10-K29-both_sexes			-0.512126	0.0914908	-0.0733561	0	0.010553
PRS_spinc4	continuous-PP-both_sexes-auto_medadj_raw			-0.419814	0.074999	-0.0601332	0	0.0105624
PRS_spinc4	continuous-NAP-both_sexes-irnt			0.592747	-0.105893	0.0849037	0	0.0105433
PRS_spinc4	continuous-30290-both_sexes-irnt	High light scatter reticulocyte percentage	irnt	0.467599	-0.0835358	0.0669779	0	0.0105578
PRS_spinc4	continuous-30300-both_sexes-irnt	High light scatter reticulocyte count	irnt	0.477453	-0.0852961	0.0683893	0	0.0105567
PRS_spinc4	continuous-30520-both_sexes-irnt	Potassium in urine	irnt	0.635005	-0.113443	0.0909568	0	0.0105377
PRS_spinc4	continuous-3062-both_sexes-irnt	Forced vital capacity (FVC)	irnt	0.499943	-0.0893139	0.0716107	0	0.0105544
PRS_spinc4	continuous-3063-both_sexes-irnt	Forced expiratory volume in 1-second (FEV1)	irnt	0.582919	-0.104138	0.0834961	0	0.0105446
PRS_spinc4	continuous-3064-both_sexes-irnt	Peak expiratory flow (PEF)	irnt	1.28622	-0.22978	0.184235	0	0.0104004
PRS_spinc4	continuous-3786-both_sexes-irnt	Age asthma diagNosed	irnt	0.538076	-0.0961263	0.0770728	0	0.01055
PRS_spinc4	continuous-4079-both_sexes-irnt	Diastolic blood pressure, automated reading	irnt	0.451793	-0.0807121	0.0647139	0	0.0105593
PRS_spinc4	continuous-4288-both_sexes-irnt	Time to answer	irnt	0.584077	-0.104346	0.0836623	0	0.0105444
PRS_spinc4	continuous-4290-both_sexes-irnt	Duration screen displayed	irnt	0.542271	-0.0968758	0.0776737	0	0.0105496
PRS_spinc4	continuous-884-both_sexes			0.455739	-0.0814171	0.0652791	0	0.0105589
PRS_spinc4	continuous-AG-both_sexes-irnt			-0.587304	0.104921	-0.0841241	0	0.010544
PRS_spinc4	continuous-DBP-both_sexes-combined_irnt			0.458956	-0.0819917	0.0657398	0	0.0105586
PRS_spinc4	continuous-DBP-both_sexes-combined_medadj_raw			0.420373	-0.075099	0.0602134	0	0.0105623
PRS_spinc4	continuous-DBP-both_sexes-combined_raw			0.457831	-0.0817907	0.0655787	0	0.0105587
PRS_spinc4	continuous-PP-both_sexes-auto_irnt			-0.406208	0.0725682	-0.0581843	0	0.0105636
PRS_spinc4	icd10-K31-both_sexes			-0.40104	0.0716548	-0.0574431	0	0.0105642
PRS_spinc4	icd10-K51-both_sexes			0.511463	-0.0913721	0.0732609	0	0.0105531
PRS_spinc4	icd10-M20-both_sexes			-0.522455	0.0933348	-0.0748353	0	0.0105518
PRS_spinc4	phecode-255.21-both_sexes			-0.909453	0.162471	-0.130268	0	0.0104914
PRS_spinc4	phecode-275.1-both_sexes			0.440478	-0.0786907	0.0630931	0	0.0105604
PRS_spinc4	phecode-280-both_sexes			-1.06653	0.190527	-0.152767	0	0.0104573
PRS_spinc4	phecode-280.1-both_sexes			-1.06653	0.190527	-0.152767	0	0.0104573
PRS_spinc4	phecode-285-both_sexes			-1.08039	0.193011	-0.154753	0	0.0104541
PRS_spinc4	phecode-341-both_sexes			0.548602	-0.0980694	0.0786028	0	0.0105458
PRS_spinc4	phecode-362.7-both_sexes			-0.556932	0.099495	-0.0797737	0	0.0105478
PRS_spinc4	phecode-371-both_sexes			0.464613	-0.0830022	0.06655	0	0.0105581
PRS_spinc4	phecode-495-both_sexes			-0.812238	0.145105	-0.116343	0	0.0105097
PRS_spinc4	phecode-530.1-both_sexes			0.460904	-0.0823396	0.0660188	0	0.0105584
PRS_spinc4	phecode-530.11-both_sexes			0.520846	-0.0930489	0.0746048	0	0.010552
PRS_spinc4	phecode-535-both_sexes			-0.710453	0.126924	-0.101763	0	0.0105266
PRS_spinc4	phecode-537-both_sexes			-0.399527	0.0713424	-0.0572318	0	0.0105634
PRS_spinc4	phecode-555.2-both_sexes			0.537154	-0.0959615	0.0769407	0	0.0105502
PRS_spinc4	phecode-561.1-both_sexes			-0.804368	0.143702	-0.115216	0	0.010511
PRS_spinc4	phecode-255.2-both_sexes			-0.909453	0.162471	-0.130268	0	0.0104914
PRS_spinc4	phecode-251.1-both_sexes			-0.572324	0.102244	-0.0819784	0	0.0105459
PRS_spinc4	phecode-251-both_sexes			-0.576754	0.103037	-0.082613	0	0.0105453
PRS_spinc4	phecode-250.7-both_sexes			-0.684344	0.122257	-0.098024	0	0.0105306
PRS_spinc4	icd10-M32-both_sexes			-1.04073	0.185923	-0.149072	0	0.0104633
PRS_spinc4	icd10-M35-both_sexes			-0.639586	0.114261	-0.0916129	0	0.010537
PRS_spinc4	icd10-N04-both_sexes			-0.782336	0.139758	-0.11206	0	0.0105149
PRS_spinc4	icd10-N08-both_sexes			-0.479627	0.0856787	-0.0687003	0	0.0105566
PRS_spinc4	phecode-070.4-both_sexes			-1.19374	0.21326	-0.170989	0	0.0104257
PRS_spinc4	phecode-180.3-females			-0.595411	0.106371	-0.0852853	0	0.010543
PRS_spinc4	phecode-242-both_sexes			-1.07459	0.191974	-0.153922	0	0.0104554
PRS_spinc4	phecode-562.1-both_sexes			-0.442205	0.0789992	-0.0633404	0	0.0105603
PRS_spinc4	phecode-242.1-both_sexes			-0.686605	0.122661	-0.0983478	0	0.0105302
PRS_spinc4	phecode-244-both_sexes			-1.02982	0.183975	-0.147509	0	0.0104658
PRS_spinc4	phecode-244.1-both_sexes			-0.666119	0.118996	-0.0954126	0	0.0105333
PRS_spinc4	phecode-244.4-both_sexes			-1.03242	0.18444	-0.147881	0	0.0104652
PRS_spinc4	phecode-246-both_sexes			-0.973399	0.173898	-0.139428	0	0.0104781
PRS_spinc4	phecode-250.1-both_sexes			-0.589209	0.105261	-0.0843969	0	0.0105438
PRS_spinc4	phecode-250.11-both_sexes			-0.555451	0.0992305	-0.0795616	0	0.010548
PRS_spinc4	phecode-250.13-both_sexes			-0.545609	0.0974722	-0.0781518	0	0.0105492
PRS_spinc4	phecode-242.3-both_sexes			-0.734981	0.131311	-0.105278	0	0.0105226
PRS_spinc4	continuous-30240-both_sexes-irnt	Reticulocyte percentage	irnt	0.529397	-0.0945758	0.0758296	0	0.0105511
PRS_spinc4	categorical-20544-both_sexes-11	Mental health problems ever diagNosed by a professional	11	0.744698	-0.133077	0.106652	0	0.0105229
PRS_spinc4	categorical-20547-both_sexes-3	Activities undertaken to treat depression	3	0.707015	-0.126312	0.101269	0	0.0105273
PRS_spinc5	continuous-1319-both_sexes			3.09308	0.720834	0.0824591	0	0.0566601
PRS_spinc5	continuous-1329-both_sexes			5.15463	1.20127	0.137418	0	0.0563143
PRS_spinc5	continuous-1339-both_sexes			4.86977	1.13489	0.129824	0	0.0563726
PRS_spinc5	continuous-135-both_sexes			-5.49177	-1.27984	-0.146406	0	0.0562411
PRS_spinc5	continuous-137-both_sexes			-4.60727	-1.07371	-0.122826	0	0.0564232
PRS_spinc5	continuous-1438-both_sexes-irnt	Bread intake	irnt	-3.05289	-0.711466	-0.0813876	0	0.0566651
PRS_spinc5	continuous-1518-both_sexes			4.18586	0.975501	0.111592	0	0.0564986
PRS_spinc5	continuous-20008-both_sexes-irnt	Interpolated Year when Non-cancer illness first diagNosed	irnt	2.32065	0.540819	0.0618666	0	0.0567448
PRS_spinc5	continuous-20009-both_sexes-irnt	Interpolated Age of participant when Non-cancer illness first diagNosed	irnt	2.2425	0.522608	0.0597832	0	0.056752
PRS_spinc5	continuous-20016-both_sexes-irnt	Fluid intelligence score	irnt	-2.64443	-0.616275	-0.0704982	0	0.0567122
PRS_spinc5	continuous-20128-both_sexes			-6.48558	-1.51144	-0.172901	0	0.0559973
PRS_spinc5	continuous-20150-both_sexes-irnt	Forced expiratory volume in 1-second (FEV1), Best measure	irnt	2.98378	0.695361	0.0795452	0	0.0566736
PRS_spinc5	continuous-20154-both_sexes-irnt	Forced expiratory volume in 1-second (FEV1), predicted percentage	irnt	6.83299	1.59241	0.182162	0	0.0559025
PRS_spinc5	continuous-20453-both_sexes			4.96776	1.15772	0.132437	0	0.0563529
PRS_spinc5	continuous-20459-both_sexes			-2.23915	-0.521833	-0.059693	0	0.0567532
PRS_spinc5	continuous-1299-both_sexes			6.25713	1.4582	0.16681	0	0.0560571
PRS_spinc5	continuous-2060-both_sexes			4.08441	0.951858	0.108887	0	0.0565157
PRS_spinc5	continuous-1289-both_sexes			2.27901	0.531116	0.0607566	0	0.0567486
PRS_spinc5	categorical-680-both_sexes-3	Own or rent accommodation lived in	3	2.69713	0.628558	0.0719033	0	0.0567065
PRS_spinc5	categorical-20003-both_sexes-1140869848	Treatment/medication code	1140869848	-4.17744	-0.97354	-0.111367	0	0.0565
PRS_spinc5	categorical-20003-both_sexes-1140870390	Treatment/medication code	1140870390	-11.3694	-2.6496	-0.303095	0	0.0541799
PRS_spinc5	categorical-20003-both_sexes-1140870422	Treatment/medication code	1140870422	-6.67668	-1.55598	-0.177995	0	0.0559458
PRS_spinc5	categorical-20003-both_sexes-1140871050	Treatment/medication code	1140871050	-9.55198	-2.22606	-0.254649	0	0.0549793
PRS_spinc5	categorical-20003-both_sexes-1140874852	Treatment/medication code	1140874852	-6.04957	-1.40983	-0.161277	0	0.0561093
PRS_spinc5	categorical-20003-both_sexes-1140874866	Treatment/medication code	1140874866	-6.40796	-1.49335	-0.170831	0	0.056018
PRS_spinc5	categorical-20003-both_sexes-1140874930	Treatment/medication code	1140874930	-5.42375	-1.26399	-0.144593	0	0.0562562
PRS_spinc5	categorical-20003-both_sexes-1140880086	Treatment/medication code	1140880086	2.67288	0.622904	0.0712568	0	0.0567092
PRS_spinc5	categorical-6155-both_sexes-100	Vitamin and mineral supplements	100	2.44488	0.569773	0.0651787	0	0.0567328
PRS_spinc5	categorical-6157-both_sexes-3	Why stopped smoking	3	7.33322	1.70898	0.195497	0	0.0557567
PRS_spinc5	categorical-6159-both_sexes-1	Pain type(s) experienced in last month	1	3.99939	0.932045	0.10662	0	0.0565296
PRS_spinc5	categorical-6159-both_sexes-8	Pain type(s) experienced in last month	8	-3.1349	-0.730575	-0.0835738	0	0.0566548
PRS_spinc5	categorical-6177-both_sexes-3	Medication for cholesterol, blood pressure or diabetes	3	-9.83292	-2.29153	-0.262138	0	0.0548656
PRS_spinc5	categorical-670-both_sexes-1	Type of accommodation lived in	1	-8.14871	-1.89903	-0.217238	0	0.0554961
PRS_spinc5	categorical-670-both_sexes-2	Type of accommodation lived in	2	8.14858	1.89899	0.217238	0	0.0554952
PRS_spinc5	continuous-1011-both_sexes			7.77034	1.81085	0.20715	0	0.0556207
PRS_spinc5	continuous-2080-both_sexes			2.43809	0.56819	0.0649976	0	0.0567335
PRS_spinc5	continuous-2149-both_sexes			2.68845	0.626534	0.0716718	0	0.0567075
PRS_spinc5	continuous-22146-both_sexes-irnt	Age hayfever or allergic rhinitis diagNosed by doctor	irnt	8.01313	1.86743	0.213624	0	0.0555413
PRS_spinc5	continuous-30080-both_sexes-irnt	Platelet count	irnt	2.54428	0.592936	0.0678284	0	0.0567228
PRS_spinc5	continuous-30140-both_sexes-irnt	Neutrophill count	irnt	4.10202	0.955962	0.109356	0	0.0565128
PRS_spinc5	continuous-30150-both_sexes-irnt	EosiNophill count	irnt	3.55678	0.828897	0.0948209	0	0.0565975
PRS_spinc5	continuous-30240-both_sexes-irnt	Reticulocyte percentage	irnt	3.91176	0.911624	0.104284	0	0.0565437
PRS_spinc5	continuous-30250-both_sexes-irnt	Reticulocyte count	irnt	3.9923	0.930393	0.106431	0	0.0565308
PRS_spinc5	continuous-30290-both_sexes-irnt	High light scatter reticulocyte percentage	irnt	3.10449	0.723492	0.0827633	0	0.0566586
PRS_spinc5	continuous-30300-both_sexes-irnt	High light scatter reticulocyte count	irnt	3.13957	0.731667	0.0836984	0	0.0566542
PRS_spinc5	continuous-30520-both_sexes-irnt	Potassium in urine	irnt	6.51189	1.51758	0.173602	0	0.0559904
PRS_spinc5	continuous-3063-both_sexes-irnt	Forced expiratory volume in 1-second (FEV1)	irnt	3.15365	0.734948	0.0840737	0	0.0566524
PRS_spinc5	continuous-3064-both_sexes-irnt	Peak expiratory flow (PEF)	irnt	4.09025	0.953221	0.109043	0	0.0565147
PRS_spinc5	continuous-3143-both_sexes-irnt	Ankle spacing width	irnt	-2.20386	-0.513603	-0.0587532	0	0.0567555
PRS_spinc5	continuous-3786-both_sexes-irnt	Age asthma diagNosed	irnt	3.67964	0.857529	0.0980962	0	0.0565795
PRS_spinc5	continuous-4079-both_sexes-irnt	Diastolic blood pressure, automated reading	irnt	4.99831	1.16484	0.133251	0	0.0563467
PRS_spinc5	continuous-4288-both_sexes-irnt	Time to answer	irnt	4.73509	1.1035	0.126234	0	0.0563986
PRS_spinc5	continuous-4290-both_sexes-irnt	Duration screen displayed	irnt	3.89402	0.907489	0.103811	0	0.0565465
PRS_spinc5	continuous-30070-both_sexes-irnt	Red blood cell (erythrocyte) distribution width	irnt	-4.41915	-1.02987	-0.117811	0	0.0564578
PRS_spinc5	continuous-30060-both_sexes-irnt	Mean corpuscular haemoglobin concentration	irnt	5.39177	1.25654	0.14374	0	0.0562633
PRS_spinc5	continuous-30030-both_sexes-irnt	Haematocrit percentage	irnt	5.6265	1.31124	0.149998	0	0.0562105
PRS_spinc5	continuous-30020-both_sexes-irnt	Haemoglobin concentration	irnt	6.01453	1.40167	0.160343	0	0.0561181
PRS_spinc5	continuous-22147-both_sexes-irnt	Age asthma diagNosed by doctor	irnt	2.73049	0.636333	0.0727928	0	0.0567028
PRS_spinc5	continuous-2217-both_sexes-irnt	Age started wearing glasses or contact lenses	irnt	2.23727	0.521388	0.0596437	0	0.0567525
PRS_spinc5	continuous-23101-both_sexes-irnt	Whole body fat-free mass	irnt	-2.36321	-0.550739	-0.0630013	0	0.0567407
PRS_spinc5	continuous-23102-both_sexes-irnt	Whole body water mass	irnt	-2.38951	-0.556869	-0.0637025	0	0.0567382
PRS_spinc5	continuous-23105-both_sexes-irnt	Basal metabolic rate	irnt	-2.41299	-0.562341	-0.0643285	0	0.0567359
PRS_spinc5	continuous-23117-both_sexes-irnt	Leg fat-free mass (left)	irnt	-2.28709	-0.532998	-0.0609719	0	0.0567479
PRS_spinc5	continuous-23118-both_sexes-irnt	Leg predicted mass (left)	irnt	-2.38398	-0.555579	-0.063555	0	0.0567388
PRS_spinc5	categorical-20003-both_sexes-1140865668	Treatment/medication code	1140865668	-2.84123	-0.662142	-0.0757447	0	0.0566904
PRS_spinc5	continuous-23121-both_sexes-irnt	Arm fat-free mass (right)	irnt	-2.21479	-0.516149	-0.0590444	0	0.0567545
PRS_spinc5	continuous-23129-both_sexes-irnt	Trunk fat-free mass	irnt	-2.16953	-0.505603	-0.057838	0	0.0567585
PRS_spinc5	continuous-23130-both_sexes-irnt	Trunk predicted mass	irnt	-2.27888	-0.531085	-0.060753	0	0.0567487
PRS_spinc5	continuous-2824-both_sexes-irnt	Age at hysterectomy	irnt	2.7082	0.631139	0.0721983	0	0.0567054
PRS_spinc5	continuous-2926-both_sexes			5.42736	1.26483	0.14469	0	0.0562552
PRS_spinc5	continuous-2976-both_sexes-irnt	Age diabetes diagNosed	irnt	9.99044	2.32824	0.266337	0	0.0548001
PRS_spinc5	continuous-30000-both_sexes-irnt	White blood cell (leukocyte) count	irnt	5.41236	1.26133	0.144289	0	0.0562587
PRS_spinc5	continuous-30010-both_sexes-irnt	Red blood cell (erythrocyte) count	irnt	3.14435	0.732781	0.0838258	0	0.0566536
PRS_spinc5	continuous-23125-both_sexes-irnt	Arm fat-free mass (left)	irnt	-2.59755	-0.60535	-0.0692485	0	0.0567172
PRS_spinc4	categorical-20546-both_sexes-3	Substances taken for depression	3	1.01517	-0.181364	0.145412	0	0.010469
PRS_spinc5	categorical-20003-both_sexes-1140862382	Treatment/medication code	1140862382	-8.07906	-1.8828	-0.215381	0	0.0555194
PRS_spinc5	categorical-20002-both_sexes-1477	Non-cancer illness code, self-reported	1477	2.53807	0.591489	0.0676628	0	0.0567234
PRS_spinc4	categorical-41200-both_sexes-X362	Operative procedures - main OPCS4	X362	0.401278	-0.0716876	0.0574782	0	0.010564
PRS_spinc4	categorical-41200-both_sexes-X892	Operative procedures - main OPCS4	X892	-0.502512	0.0897743	-0.071979	0	0.010554
PRS_spinc4	categorical-41200-both_sexes-X921	Operative procedures - main OPCS4	X921	-0.420419	0.0751071	-0.0602199	0	0.0105623
PRS_spinc4	categorical-41200-both_sexes-X998	Operative procedures - main OPCS4	X998	-0.428725	0.0765939	-0.0614095	0	0.0105616
PRS_spinc4	categorical-41245-both_sexes-1310	Main speciality of consultant (recoded)	1310	-0.792998	0.141668	-0.113587	0	0.010513
PRS_spinc4	categorical-41245-both_sexes-1500	Main speciality of consultant (recoded)	1500	0.436701	-0.07803	0.0625533	0	0.0105606
PRS_spinc4	categorical-41245-both_sexes-1820	Main speciality of consultant (recoded)	1820	-0.765607	0.136775	-0.109664	0	0.0105177
PRS_spinc4	categorical-41245-both_sexes-1860	Main speciality of consultant (recoded)	1860	0.969955	-0.173281	0.138934	0	0.0104789
PRS_spinc4	categorical-41246-both_sexes-1490	Treatment speciality of consultant (recoded)	1490	-0.755584	0.134984	-0.108228	0	0.0105194
PRS_spinc4	categorical-41246-both_sexes-1810	Treatment speciality of consultant (recoded)	1810	0.508718	-0.0908701	0.0728682	0	0.0105533
PRS_spinc4	categorical-41246-both_sexes-2510	Treatment speciality of consultant (recoded)	2510	-0.55723	0.0995482	-0.0798165	0	0.0105478
PRS_spinc4	categorical-41246-both_sexes-2610	Treatment speciality of consultant (recoded)	2610	0.923138	-0.164917	0.132228	0	0.0104886
PRS_spinc4	categorical-41247-both_sexes-1000	Patient classification on admission (recoded)	1000	-0.442275	0.0790102	-0.0633505	0	0.0105603
PRS_spinc4	categorical-4598-both_sexes-4598	Ever depressed for a whole week	4598	0.544788	-0.0973124	0.078035	0	0.0105491
PRS_spinc4	categorical-4631-both_sexes-4631	Ever unenthusiastic/disinterested for a whole week	4631	0.685405	-0.122444	0.0981762	0	0.0105304
PRS_spinc4	categorical-41200-both_sexes-W822	Operative procedures - main OPCS4	W822	-0.40596	0.0725346	-0.0581475	0	0.0105638
PRS_spinc4	categorical-6144-both_sexes-3	Never eat eggs, dairy, wheat, sugar	3	-0.900502	0.160873	-0.128986	0	0.0104931
PRS_spinc4	categorical-41200-both_sexes-W401	Operative procedures - main OPCS4	W401	-0.52989	0.0946639	-0.0759002	0	0.010551
PRS_spinc4	categorical-41200-both_sexes-M459	Operative procedures - main OPCS4	M459	0.852012	-0.15221	0.12204	0	0.0105024
PRS_spinc4	categorical-2090-both_sexes-2090	Seen doctor (GP) for nerves, anxiety, tension or depression	2090	0.56636	-0.101179	0.0811242	0	0.0105466
PRS_spinc4	categorical-2100-both_sexes-2100	Seen a psychiatrist for nerves, anxiety, tension or depression	2100	0.93145	-0.166402	0.133419	0	0.0104869
PRS_spinc4	categorical-21000-both_sexes-1003	Ethnic background	1003	0.620666	-0.110884	0.0889029	0	0.0105396
PRS_spinc4	categorical-2188-both_sexes-2188	Long-standing illness, disability or infirmity	2188	-0.729993	0.130412	-0.104563	0	0.0105235
PRS_spinc4	categorical-22127-both_sexes-22127	Doctor diagNosed asthma	22127	-0.664623	0.118734	-0.0951991	0	0.0105335
PRS_spinc4	categorical-2257-both_sexes-2257	Hearing difficulty/problems with background Noise	2257	0.463494	-0.0828024	0.0663899	0	0.0105582
PRS_spinc4	categorical-22618-both_sexes-0	Breathing problems improved/stopped away from workplace or on holiday	0	-0.716144	0.127931	-0.102577	0	0.0105258
PRS_spinc4	categorical-2316-both_sexes-2316	Wheeze or whistling in the chest in last year	2316	-0.675437	0.120666	-0.0967481	0	0.0105319
PRS_spinc4	categorical-2473-both_sexes-2473	Other serious medical condition/disability diagNosed by doctor	2473	-0.913275	0.163155	-0.130815	0	0.0104906
PRS_spinc4	categorical-2492-both_sexes-2492	Taking other prescription medications	2492	-0.88463	0.158038	-0.126712	0	0.0104962
PRS_spinc4	categorical-2986-both_sexes-2986	Started insulin within one year diagNosis of diabetes	2986	-0.619782	0.110723	-0.0887762	0	0.0105397
PRS_spinc4	categorical-41200-both_sexes-A559	Operative procedures - main OPCS4	A559	0.477257	-0.0852904	0.0683662	0	0.010556
PRS_spinc4	categorical-41200-both_sexes-A651	Operative procedures - main OPCS4	A651	-0.505148	0.0902438	-0.0723563	0	0.0105538
PRS_spinc4	categorical-41200-both_sexes-E492	Operative procedures - main OPCS4	E492	-0.850566	0.151955	-0.121833	0	0.0105027
PRS_spinc4	categorical-41200-both_sexes-G451	Operative procedures - main OPCS4	G451	-0.939023	0.16775	-0.134502	0	0.0104855
PRS_spinc4	categorical-41200-both_sexes-W365	Operative procedures - main OPCS4	W365	-1.04159	0.186082	-0.149195	0	0.0104631
PRS_spinc4	categorical-6144-both_sexes-5	Never eat eggs, dairy, wheat, sugar	5	0.679915	-0.121466	0.0973895	0	0.0105312
PRS_spinc4	categorical-6149-both_sexes-100	Mouth/teeth dental problems	100	0.490007	-0.0875386	0.0701874	0	0.0105554
PRS_spinc4	categorical-6149-both_sexes-6	Mouth/teeth dental problems	6	-0.929659	0.166082	-0.133163	0	0.0104873
PRS_spinc5	categorical-20002-both_sexes-1225	Non-cancer illness code, self-reported	1225	-6.52084	-1.51966	-0.17384	0	0.055988
PRS_spinc5	categorical-20002-both_sexes-1226	Non-cancer illness code, self-reported	1226	-5.66294	-1.31973	-0.150969	0	0.0562021
PRS_spinc5	categorical-20002-both_sexes-1234	Non-cancer illness code, self-reported	1234	-6.42247	-1.49674	-0.171218	0	0.0560141
PRS_spinc5	categorical-20002-both_sexes-1261	Non-cancer illness code, self-reported	1261	3.84454	0.895957	0.102492	0	0.0565543
PRS_spinc5	categorical-20002-both_sexes-1276	Non-cancer illness code, self-reported	1276	-7.70808	-1.79635	-0.205491	0	0.0556406
PRS_spinc5	categorical-20002-both_sexes-1313	Non-cancer illness code, self-reported	1313	2.44082	0.568825	0.0650703	0	0.0567332
PRS_spinc5	categorical-20002-both_sexes-1331	Non-cancer illness code, self-reported	1331	-3.01112	-0.701733	-0.0802739	0	0.0566703
PRS_spinc5	categorical-20002-both_sexes-1371	Non-cancer illness code, self-reported	1371	-8.75411	-2.04012	-0.233377	0	0.0552837
PRS_spinc5	categorical-20002-both_sexes-1377	Non-cancer illness code, self-reported	1377	-5.07683	-1.18314	-0.135344	0	0.0563306
PRS_spinc5	categorical-20002-both_sexes-1381	Non-cancer illness code, self-reported	1381	-3.79282	-0.883905	-0.101114	0	0.0565622
PRS_spinc5	categorical-20002-both_sexes-1382	Non-cancer illness code, self-reported	1382	-6.29423	-1.46685	-0.167799	0	0.0560476
PRS_spinc5	categorical-20002-both_sexes-1386	Non-cancer illness code, self-reported	1386	3.01777	0.703279	0.0804512	0	0.0566694
PRS_spinc5	categorical-20002-both_sexes-1417	Non-cancer illness code, self-reported	1417	-2.8193	-0.657028	-0.0751602	0	0.0566929
PRS_spinc5	categorical-20002-both_sexes-1453	Non-cancer illness code, self-reported	1453	3.13043	0.729537	0.0834547	0	0.0566554
PRS_spinc5	categorical-20002-both_sexes-1463	Non-cancer illness code, self-reported	1463	6.40812	1.49339	0.170835	0	0.0560179
PRS_spinc5	categorical-20002-both_sexes-1222	Non-cancer illness code, self-reported	1222	-9.37576	-2.18499	-0.24995	0	0.0550491
PRS_spinc5	categorical-20002-both_sexes-1220	Non-cancer illness code, self-reported	1220	-5.88208	-1.3708	-0.156811	0	0.0561503
PRS_spinc5	categorical-20002-both_sexes-1111	Non-cancer illness code, self-reported	1111	-9.30641	-2.16883	-0.248101	0	0.0550761
PRS_spinc5	categorical-1970-both_sexes-1970	Nervous feelings	1970	3.73577	0.87061	0.0995927	0	0.056571
PRS_spinc4	categorical-6152-both_sexes-100	Blood clot, DVT, bronchitis, emphysema, asthma, rhinitis, eczema, allergy diagNosed by doctor	100	0.405724	-0.0724819	0.0581151	0	0.0105636
PRS_spinc4	categorical-6152-both_sexes-8	Blood clot, DVT, bronchitis, emphysema, asthma, rhinitis, eczema, allergy diagNosed by doctor	8	-0.960796	0.171645	-0.137622	0	0.0104808
PRS_spinc4	categorical-6153-both_sexes-3	Medication for cholesterol, blood pressure, diabetes, or take exogeNous hormones	3	-0.644138	0.115074	-0.0922649	0	0.0105364
PRS_spinc4	categorical-6154-both_sexes-100	Medication for pain relief, constipation, heartburn	100	-0.649688	0.116066	-0.0930599	0	0.0105356
PRS_spinc4	categorical-6154-both_sexes-3	Medication for pain relief, constipation, heartburn	3	0.565062	-0.100948	0.0809383	0	0.0105468
PRS_spinc5	biomarkers-30650-both_sexes-irnt	Aspartate amiNotransferase	irnt	4.50814	1.05061	0.120183	0	0.0564416
PRS_spinc5	biomarkers-30690-both_sexes-irnt	Cholesterol	irnt	3.08219	0.718295	0.0821687	0	0.0566615
PRS_spinc5	categorical-20003-both_sexes-1140861998	Treatment/medication code	1140861998	-10.1338	-2.36166	-0.270159	0	0.0547396
PRS_spinc5	biomarkers-30750-both_sexes-irnt	Glycated haemoglobin (HbA1c)	irnt	-3.62827	-0.845556	-0.0967267	0	0.0565871
PRS_spinc5	biomarkers-30870-both_sexes-irnt	Triglycerides	irnt	2.40974	0.561582	0.0642418	0	0.0567362
PRS_spinc5	categorical-1448-both_sexes-4	Bread type	4	-9.38739	-2.1877	-0.25026	0	0.0550445
PRS_spinc5	categorical-1468-both_sexes-5	Cereal type	5	-10.102	-2.35425	-0.269312	0	0.0547531
PRS_spinc5	categorical-1508-both_sexes-3	Coffee type	3	2.88047	0.671285	0.076791	0	0.0566859
PRS_spinc5	categorical-1538-both_sexes-1	Major dietary changes in the last 5 years	1	-5.16961	-1.20476	-0.137818	0	0.0563112
PRS_spinc5	categorical-1647-both_sexes-6	Country of birth (UK/elsewhere)	6	5.42115	1.26338	0.144524	0	0.0562566
PRS_spinc5	categorical-1835-both_sexes-1835	Mother still alive	1835	2.31	0.538339	0.0615826	0	0.0567458
PRS_spinc5	biomarkers-30860-both_sexes-irnt	Total protein	irnt	6.92515	1.61388	0.184619	0	0.0558764
PRS_spinc2	phecode-242-both_sexes			0.643072	-1.87563	0.387866	0	0.00231622
PRS_spinc5	categorical-6154-both_sexes-3	Medication for pain relief, constipation, heartburn	3	5.3048	1.23627	0.141422	0	0.0562823
PRS_spinc2	continuous-DBP-both_sexes-auto_medadj_irnt			-0.233124	0.679946	-0.140608	0	0.00248798
PRS_spinc2	continuous-20150-both_sexes-irnt	Forced expiratory volume in 1-second (FEV1), Best measure	irnt	-0.357303	1.04213	-0.215506	0	0.0024539
PRS_spinc1	categorical-20003-both_sexes-1140884672	Treatment/medication code	1140884672	0.295332	-0.0779597	0.0685169	0	0.00651775
PRS_spinc2	categorical-20003-both_sexes-1140861998	Treatment/medication code	1140861998	0.200169	-0.583828	0.120731	0	0.00249457
PRS_spinc2	continuous-4290-both_sexes-irnt	Duration screen displayed	irnt	-0.214627	0.625998	-0.129452	0	0.0024918
PRS_spinc2	continuous-4526-both_sexes			-0.399036	1.16386	-0.240681	0	0.00243904
PRS_spinc2	continuous-46-both_sexes-irnt	Hand grip strength (left)	irnt	0.16788	-0.489651	0.101256	0	0.00250003
PRS_spinc2	continuous-47-both_sexes-irnt	Hand grip strength (right)	irnt	0.187568	-0.547073	0.113131	0	0.00249681
PRS_spinc1	icd10-R04-both_sexes			-0.373264	0.0985243	-0.0865972	0	0.00650853
PRS_spinc2	continuous-20128-both_sexes			0.309098	-0.90154	0.186432	0	0.00246888
PRS_spinc2	continuous-20151-both_sexes-irnt	Forced vital capacity (FVC), Best measure	irnt	0.131103	-0.382385	0.0790743	0	0.00250508
PRS_spinc2	continuous-49-both_sexes-irnt	Hip circumference	irnt	0.182707	-0.532897	0.110199	0	0.00249764
PRS_spinc2	continuous-20127-both_sexes-irnt	Neuroticism score	irnt	-0.216382	0.631116	-0.13051	0	0.00249145
PRS_spinc2	continuous-20016-both_sexes-irnt	Fluid intelligence score	irnt	0.173949	-0.507352	0.104916	0	0.00249908
PRS_spinc1	categorical-41200-both_sexes-Q171	Operative procedures - main OPCS4	Q171	-0.25096	0.066232	-0.0582224	0	0.00652203
PRS_spinc1	prescriptions-mast_cell_stabilizer-both_sexes			0.344967	-0.0910611	0.0800321	0	0.00651215
PRS_spinc1	icd10-N04-both_sexes			0.338299	-0.0893057	0.078485	0	0.00651296
PRS_spinc2	continuous-5096-both_sexes-irnt	3mm weak meridian (left)	irnt	-0.100993	0.294563	-0.0609134	0	0.00250828
PRS_spinc2	continuous-20009-both_sexes-irnt	Interpolated Age of participant when Non-cancer illness first diagNosed	irnt	-0.154703	0.45122	-0.0933088	0	0.00250198
PRS_spinc2	continuous-51-both_sexes-irnt	Seated height	irnt	0.278076	-0.811057	0.16772	0	0.00247735
PRS_spinc2	continuous-20008-both_sexes-irnt	Interpolated Year when Non-cancer illness first diagNosed	irnt	-0.15779	0.46022	-0.0951701	0	0.00250154
PRS_spinc1	categorical-20086-both_sexes-8	Type of special diet followed	8	0.327898	-0.0865548	0.0760722	0	0.00651416
PRS_spinc2	biomarkers-30870-both_sexes-irnt	Triglycerides	irnt	-0.226731	0.6613	-0.136752	0	0.00248934
PRS_spinc1	phecode-341-both_sexes			-0.430987	0.113704	-0.100017	0	0.0064985
PRS_spinc2	continuous-20153-both_sexes-irnt	Forced expiratory volume in 1-second (FEV1), predicted	irnt	0.166022	-0.484232	0.100136	0	0.00250032
PRS_spinc2	continuous-3581-both_sexes-irnt	Age at meNopause (last menstrual period)	irnt	-0.118281	0.344987	-0.0713407	0	0.00250654
PRS_spinc2	continuous-3786-both_sexes-irnt	Age asthma diagNosed	irnt	-0.134883	0.39341	-0.0813542	0	0.00250462
PRS_spinc2	continuous-2149-both_sexes			-0.126414	0.368709	-0.0762464	0	0.00250563
PRS_spinc2	continuous-4079-both_sexes-irnt	Diastolic blood pressure, automated reading	irnt	-0.353609	1.03136	-0.213278	0	0.00245513
PRS_spinc2	continuous-21002-both_sexes-irnt	Weight	irnt	0.179035	-0.522187	0.107984	0	0.00249825
PRS_spinc1	phecode-735-both_sexes			-0.273711	0.0722486	-0.0634985	0	0.00652014
PRS_spinc2	categorical-20002-both_sexes-1474	Non-cancer illness code, self-reported	1474	-0.252265	0.735774	-0.152153	0	0.00248369
PRS_spinc2	categorical-1538-both_sexes-1	Major dietary changes in the last 5 years	1	0.187239	-0.546116	0.112933	0	0.00249687
PRS_spinc2	categorical-20002-both_sexes-1477	Non-cancer illness code, self-reported	1477	-0.179815	0.524462	-0.108455	0	0.00249812
PRS_spinc2	continuous-4288-both_sexes-irnt	Time to answer	irnt	-0.367315	1.07134	-0.221546	0	0.00245049
PRS_spinc2	continuous-2080-both_sexes			-0.132444	0.386296	-0.0798831	0	0.00250492
PRS_spinc2	continuous-2060-both_sexes			-0.236691	0.690351	-0.142759	0	0.00248721
PRS_spinc1	phecode-335-both_sexes			-0.285536	0.0753721	-0.0662441	0	0.00651874
PRS_spinc2	categorical-1468-both_sexes-5	Cereal type	5	0.480162	-1.40047	0.289607	0	0.00240526
PRS_spinc2	categorical-1448-both_sexes-4	Bread type	4	0.825954	-2.40904	0.498171	0	0.00217892
PRS_spinc1	phecode-735.3-both_sexes			-0.478122	0.126211	-0.110924	0	0.00649279
PRS_spinc2	continuous-20453-both_sexes			-0.109725	0.320033	-0.0661803	0	0.00250744
PRS_spinc1	continuous-3063-both_sexes-irnt	Forced expiratory volume in 1-second (FEV1)	irnt	-0.968177	0.255568	-0.224616	0	0.00636616
PRS_spinc1	continuous-3062-both_sexes-irnt	Forced vital capacity (FVC)	irnt	-0.328042	0.0865927	-0.0761055	0	0.00651415
PRS_spinc2	continuous-20154-both_sexes-irnt	Forced expiratory volume in 1-second (FEV1), predicted percentage	irnt	-0.662088	1.93109	-0.399335	0	0.00230388
PRS_spinc2	continuous-2070-both_sexes			-0.187876	0.547972	-0.113316	0	0.00249676
PRS_spinc2	biomarkers-30860-both_sexes-irnt	Total protein	irnt	-0.453106	1.32156	-0.273289	0	0.00241728
PRS_spinc2	categorical-20003-both_sexes-1140865668	Treatment/medication code	1140865668	-0.32484	0.947449	-0.195926	0	0.00246425
PRS_spinc1	categorical-20002-both_sexes-1313	Non-cancer illness code, self-reported	1313	0.283863	-0.0749309	0.0658561	0	0.00651891
PRS_spinc2	biomarkers-30750-both_sexes-irnt	Glycated haemoglobin (HbA1c)	irnt	0.182407	-0.532021	0.110018	0	0.00249769
PRS_spinc2	continuous-DBP-both_sexes-combined_irnt			-0.327112	0.954079	-0.197296	0	0.00246355
PRS_spinc2	continuous-DBP-both_sexes-combined_medadj_irnt			-0.21857	0.637497	-0.13183	0	0.00249102
PRS_spinc1	categorical-41200-both_sexes-A559	Operative procedures - main OPCS4	A559	-0.374558	0.098842	-0.0869035	0	0.0065079
PRS_spinc2	continuous-DBP-both_sexes-combined_medadj_raw			-0.227006	0.662102	-0.136918	0	0.00248928
PRS_spinc2	continuous-DBP-both_sexes-combined_raw			-0.33011	0.962823	-0.199104	0	0.00246263
PRS_spinc2	biomarkers-30720-both_sexes-irnt	Cystatin C	irnt	0.165462	-0.482599	0.0997979	0	0.0025004
PRS_spinc2	continuous-FEV1FVC-both_sexes-irnt			-1.32935	3.87727	-0.801789	0	0.00150176
PRS_spinc2	continuous-LDLC-both_sexes-medadj_raw			-0.136277	0.397477	-0.0821952	0	0.00250444
PRS_spinc2	continuous-DBP-both_sexes-auto_medadj_raw			-0.233713	0.681666	-0.140963	0	0.00248785
PRS_spinc2	categorical-20003-both_sexes-1140870390	Treatment/medication code	1140870390	0.433336	-1.2639	0.261362	0	0.00242562
PRS_spinc2	continuous-MAP-both_sexes-auto_medadj_raw			-0.109634	0.319765	-0.066125	0	0.00250745
PRS_spinc2	continuous-MAP-both_sexes-auto_raw			-0.102415	0.298712	-0.0617713	0	0.00250815
PRS_spinc2	continuous-MAP-both_sexes-combined_medadj_irnt			-0.102901	0.300128	-0.0620641	0	0.0025081
PRS_spinc2	continuous-MAP-both_sexes-combined_medadj_raw			-0.110534	0.322391	-0.066668	0	0.00250736
PRS_spinc1	categorical-2986-both_sexes-2986	Started insulin within one year diagNosis of diabetes	2986	0.256186	-0.067625	0.059435	0	0.00652155
PRS_spinc2	categorical-20003-both_sexes-1140870422	Treatment/medication code	1140870422	-0.388589	1.13339	-0.234376	0	0.00244295
PRS_spinc2	continuous-NAP-both_sexes-irnt			-0.357484	1.04266	-0.215615	0	0.00245384
PRS_spinc2	biomarkers-30710-both_sexes-irnt	C-reactive protein	irnt	-0.16557	0.482912	-0.0998626	0	0.00250039
PRS_spinc2	biomarkers-30700-both_sexes-irnt	Creatinine	irnt	0.112794	-0.328984	0.0680314	0	0.00250713
PRS_spinc2	continuous-MAP-both_sexes-auto_medadj_irnt			-0.112331	0.327633	-0.067752	0	0.00250717
PRS_spinc2	biomarkers-30760-both_sexes-irnt	HDL cholesterol	irnt	-0.102137	0.2979	-0.0616035	0	0.00250818
PRS_spinc2	continuous-AG-both_sexes-irnt			0.311053	-0.907241	0.18761	0	0.00246833
PRS_spinc1	continuous-FEV1FVC-both_sexes-irnt			-1.39487	0.368201	-0.323609	0	0.00618156
PRS_spinc1	prescriptions-tetracycline_antibiotic_antibiotic-both_sexes			-0.404755	0.106802	-0.0938912	0	0.00650504
PRS_spinc1	phecode-251-both_sexes			0.280647	-0.0740809	0.06511	0	0.00651922
PRS_spinc1	categorical-20002-both_sexes-1261	Non-cancer illness code, self-reported	1261	-0.384365	0.10146	-0.0891723	0	0.00650707
PRS_spinc1	categorical-20002-both_sexes-1242	Non-cancer illness code, self-reported	1242	0.264496	-0.0698161	0.0613629	0	0.00652078
PRS_spinc1	icd10-H20-both_sexes			0.281575	-0.0743244	0.0653251	0	0.00651916
PRS_spinc2	categorical-20003-both_sexes-1140865670	Treatment/medication code	1140865670	-0.158756	0.463042	-0.0957534	0	0.00250139
PRS_spinc1	icd10-K29-both_sexes			0.282055	-0.0744532	0.0654369	0	0.00651907
PRS_spinc1	phecode-622-females			-0.313122	0.0826634	-0.0726449	0	0.00651576
PRS_spinc1	categorical-20004-both_sexes-1571	Operation code	1571	-0.305911	0.0807661	-0.0709699	0	0.00651673
PRS_spinc1	phecode-251.1-both_sexes			0.278745	-0.0735806	0.0646685	0	0.00651943
PRS_spinc2	continuous-6032-both_sexes-irnt	Maximum workload during fitness test	irnt	0.213713	-0.623327	0.1289	0	0.00249198
PRS_spinc2	continuous-738-both_sexes			0.156654	-0.456909	0.0944852	0	0.00250171
PRS_spinc2	continuous-78-both_sexes-irnt	Heel bone mineral density (BMD) T-score, automated	irnt	0.115581	-0.337111	0.0697119	0	0.00250683
PRS_spinc2	continuous-845-both_sexes			0.125266	-0.365359	0.0755535	0	0.00250576
PRS_spinc1	categorical-20004-both_sexes-1561	Operation code	1561	-0.248114	0.065494	-0.0575623	0	0.00652226
PRS_spinc1	phecode-835-both_sexes			-0.29233	0.0771661	-0.0678199	0	0.00651809
PRS_spinc2	categorical-20003-both_sexes-1140869848	Treatment/medication code	1140869848	-0.481327	1.40387	-0.29031	0	0.00240472
PRS_spinc2	continuous-884-both_sexes			-0.265597	0.774661	-0.160194	0	0.00248049
PRS_spinc2	continuous-904-both_sexes			-0.146137	0.426235	-0.088142	0	0.00250317
PRS_spinc1	icd10-H06-both_sexes			0.262461	-0.0692867	0.0608903	0	0.00652101
PRS_spinc2	continuous-943-both_sexes			0.135452	-0.395068	0.0816971	0	0.00250455
PRS_spinc2	categorical-1647-both_sexes-4	Country of birth (UK/elsewhere)	4	-0.144016	0.420046	-0.0868624	0	0.00250346
PRS_spinc2	continuous-PP-both_sexes-auto_irnt			0.15151	-0.441905	0.0913826	0	0.00250243
PRS_spinc2	continuous-2178-both_sexes			-0.117254	0.341992	-0.0707213	0	0.00250665
PRS_spinc2	continuous-3148-both_sexes-irnt	Heel bone mineral density (BMD)	irnt	0.120182	-0.350532	0.0724874	0	0.00250634
PRS_spinc2	categorical-20002-both_sexes-1313	Non-cancer illness code, self-reported	1313	-0.304679	0.88865	-0.183766	0	0.00247015
PRS_spinc2	continuous-23125-both_sexes-irnt	Arm fat-free mass (left)	irnt	0.230193	-0.671398	0.13884	0	0.00248861
PRS_spinc2	continuous-23126-both_sexes-irnt	Arm predicted mass (left)	irnt	0.139695	-0.407445	0.0842566	0	0.00250401
PRS_spinc1	phecode-715-both_sexes			0.351073	-0.0926726	0.0814486	0	0.00651139
PRS_spinc2	continuous-23128-both_sexes-irnt	Trunk fat mass	irnt	0.0952003	-0.277668	0.0574197	0	0.0025088
PRS_spinc2	continuous-23129-both_sexes-irnt	Trunk fat-free mass	irnt	0.262214	-0.764793	0.158153	0	0.00248132
PRS_spinc2	continuous-23130-both_sexes-irnt	Trunk predicted mass	irnt	0.268349	-0.782685	0.161853	0	0.00247981
PRS_spinc2	categorical-20002-both_sexes-1111	Non-cancer illness code, self-reported	1111	0.234279	-0.683316	0.141304	0	0.00248773
PRS_spinc1	categorical-20003-both_sexes-1140873548	Treatment/medication code	1140873548	-0.367316	0.0969609	-0.0852179	0	0.00650926
PRS_spinc2	categorical-20002-both_sexes-1114	Non-cancer illness code, self-reported	1114	0.279137	-0.814154	0.16836	0	0.00247709
PRS_spinc1	phecode-713-both_sexes			0.31723	-0.0837423	0.073597	0	0.0065154
PRS_spinc1	categorical-20003-both_sexes-1140871336	Treatment/medication code	1140871336	0.286226	-0.0755505	0.0664043	0	0.00651867
PRS_spinc2	continuous-23098-both_sexes-irnt	Weight	irnt	0.173228	-0.505251	0.104482	0	0.00249919
PRS_spinc2	categorical-20002-both_sexes-1371	Non-cancer illness code, self-reported	1371	0.774277	-2.25831	0.467002	0	0.00222209
PRS_spinc2	continuous-2744-both_sexes			-0.155843	0.454544	-0.0939963	0	0.00250182
PRS_spinc2	categorical-20001-both_sexes-1052	Cancer code, self-reported	1052	0.181709	-0.529985	0.109597	0	0.00249781
PRS_spinc2	categorical-20002-both_sexes-1381	Non-cancer illness code, self-reported	1381	0.661862	-1.93043	0.399199	0	0.00230403
PRS_spinc2	continuous-2824-both_sexes-irnt	Age at hysterectomy	irnt	-0.166868	0.486701	-0.100646	0	0.00250019
PRS_spinc2	categorical-20002-both_sexes-1382	Non-cancer illness code, self-reported	1382	0.594709	-1.73457	0.358696	0	0.00234572
PRS_spinc2	continuous-2926-both_sexes			-0.309213	0.901873	-0.186501	0	0.00246885
PRS_spinc2	categorical-20002-both_sexes-1331	Non-cancer illness code, self-reported	1331	0.131739	-0.38424	0.0794577	0	0.00250501
PRS_spinc2	categorical-1990-both_sexes-1990	Tense / 'highly strung'	1990	-0.159973	0.466588	-0.0964868	0	0.00250122
PRS_spinc2	continuous-23122-both_sexes-irnt	Arm predicted mass (right)	irnt	0.236287	-0.689172	0.142515	0	0.0024873
PRS_spinc2	categorical-20002-both_sexes-1138	Non-cancer illness code, self-reported	1138	-0.312445	0.911296	-0.188448	0	0.00246794
PRS_spinc2	categorical-20002-both_sexes-1225	Non-cancer illness code, self-reported	1225	0.65235	-1.90269	0.393462	0	0.00231026
PRS_spinc2	continuous-23102-both_sexes-irnt	Whole body water mass	irnt	0.258153	-0.752947	0.155704	0	0.0024823
PRS_spinc2	continuous-23106-both_sexes-irnt	Impedance of whole body	irnt	-0.135074	0.393966	-0.0814691	0	0.00250459
PRS_spinc2	continuous-23107-both_sexes-irnt	Impedance of leg (right)	irnt	-0.16745	0.488398	-0.100997	0	0.0025001
PRS_spinc2	continuous-23108-both_sexes-irnt	Impedance of leg (left)	irnt	-0.167162	0.487558	-0.100823	0	0.00250014
PRS_spinc1	categorical-20003-both_sexes-1140909936	Treatment/medication code	1140909936	0.285382	-0.0753282	0.0662084	0	0.00651876
PRS_spinc2	categorical-20002-both_sexes-1222	Non-cancer illness code, self-reported	1222	0.277	-0.807919	0.167072	0	0.00247763
PRS_spinc2	continuous-23110-both_sexes-irnt	Impedance of arm (left)	irnt	-0.110099	0.321122	-0.0664055	0	0.0025074
PRS_spinc2	continuous-23101-both_sexes-irnt	Whole body fat-free mass	irnt	0.256426	-0.747911	0.154662	0	0.00248271
PRS_spinc1	categorical-20003-both_sexes-1140874866	Treatment/medication code	1140874866	0.259727	-0.0685597	0.0602564	0	0.00652122
PRS_spinc2	categorical-20002-both_sexes-1234	Non-cancer illness code, self-reported	1234	0.496739	-1.44883	0.299606	0	0.00239751
PRS_spinc2	categorical-20002-both_sexes-1242	Non-cancer illness code, self-reported	1242	-0.118755	0.346371	-0.0716265	0	0.00250649
PRS_spinc2	continuous-23113-both_sexes-irnt	Leg fat-free mass (right)	irnt	0.247097	-0.720701	0.149036	0	0.00248488
PRS_spinc2	continuous-23114-both_sexes-irnt	Leg predicted mass (right)	irnt	0.243628	-0.710583	0.146943	0	0.00248567
PRS_spinc2	categorical-20002-both_sexes-1261	Non-cancer illness code, self-reported	1261	0.397579	-1.15961	0.239798	0	0.00243963
PRS_spinc2	continuous-23117-both_sexes-irnt	Leg fat-free mass (left)	irnt	0.244164	-0.712148	0.147267	0	0.00248555
PRS_spinc2	continuous-23118-both_sexes-irnt	Leg predicted mass (left)	irnt	0.241686	-0.70492	0.145772	0	0.0024861
PRS_spinc2	categorical-20002-both_sexes-1276	Non-cancer illness code, self-reported	1276	0.104943	-0.306086	0.0632957	0	0.00250792
PRS_spinc1	phecode-715.2-both_sexes			0.288915	-0.0762644	0.0670281	0	0.0065184
PRS_spinc2	continuous-23121-both_sexes-irnt	Arm fat-free mass (right)	irnt	0.236721	-0.690438	0.142777	0	0.0024872
PRS_spinc1	categorical-6155-both_sexes-6	Vitamin and mineral supplements	6	-0.393043	0.103751	-0.0911857	0	0.00650588
PRS_spinc2	categorical-1980-both_sexes-1980	Worrier / anxious feelings	1980	-0.281088	0.819842	-0.169537	0	0.00247657
PRS_spinc2	continuous-2976-both_sexes-irnt	Age diabetes diagNosed	irnt	-0.329511	0.961077	-0.198743	0	0.00246282
PRS_spinc2	continuous-30000-both_sexes-irnt	White blood cell (leukocyte) count	irnt	-0.632328	1.84429	-0.381386	0	0.00232301
PRS_spinc2	continuous-30240-both_sexes-irnt	Reticulocyte percentage	irnt	-0.237149	0.691685	-0.143035	0	0.00248711
PRS_spinc2	continuous-30250-both_sexes-irnt	Reticulocyte count	irnt	-0.230166	0.671318	-0.138823	0	0.00248862
PRS_spinc2	continuous-30270-both_sexes-irnt	Mean sphered cell volume	irnt	0.216916	-0.632673	0.130832	0	0.00249135
PRS_spinc2	continuous-30290-both_sexes-irnt	High light scatter reticulocyte percentage	irnt	-0.16	0.466668	-0.0965035	0	0.00250122
PRS_spinc2	continuous-30300-both_sexes-irnt	High light scatter reticulocyte count	irnt	-0.175852	0.512903	-0.106064	0	0.00249877
PRS_spinc2	continuous-30510-both_sexes-irnt	Creatinine (enzymatic) in urine	irnt	-0.136348	0.397682	-0.0822376	0	0.00250444
PRS_spinc2	continuous-30520-both_sexes-irnt	Potassium in urine	irnt	-0.402353	1.17353	-0.242677	0	0.00243783
PRS_spinc2	continuous-2217-both_sexes-irnt	Age started wearing glasses or contact lenses	irnt	-0.15558	0.453775	-0.0938372	0	0.00250186
PRS_spinc2	continuous-3062-both_sexes-irnt	Forced vital capacity (FVC)	irnt	0.125333	-0.365556	0.0755941	0	0.00250576
PRS_spinc2	categorical-20002-both_sexes-1459	Non-cancer illness code, self-reported	1459	-0.101998	0.297498	-0.0615196	0	0.00250818
PRS_spinc2	categorical-20002-both_sexes-1463	Non-cancer illness code, self-reported	1463	-0.276523	0.806529	-0.166784	0	0.00247775
PRS_spinc2	continuous-3063-both_sexes-irnt	Forced expiratory volume in 1-second (FEV1)	irnt	-0.329321	0.960523	-0.198629	0	0.00246288
PRS_spinc2	continuous-22147-both_sexes-irnt	Age asthma diagNosed by doctor	irnt	-0.134252	0.391571	-0.0809739	0	0.00250469
PRS_spinc2	continuous-3064-both_sexes-irnt	Peak expiratory flow (PEF)	irnt	-0.82963	2.41976	-0.500388	0	0.00217571
PRS_spinc1	categorical-20002-both_sexes-1660	Non-cancer illness code, self-reported	1660	-0.319232	0.0842692	-0.0740609	0	0.00651522
PRS_spinc2	continuous-3143-both_sexes-irnt	Ankle spacing width	irnt	0.126743	-0.369668	0.0764445	0	0.00250559
PRS_spinc1	prescriptions-long-acting_insulin_analog_diabetes-both_sexes			0.262651	-0.0693318	0.0609349	0	0.00652096
PRS_spinc1	categorical-20002-both_sexes-1530	Non-cancer illness code, self-reported	1530	0.396065	-0.104548	0.0918869	0	0.00650545
PRS_spinc2	continuous-3144-both_sexes-irnt	Heel Broadband ultrasound attenuation, direct entry	irnt	0.122528	-0.357375	0.0739024	0	0.00250608
PRS_spinc2	continuous-3147-both_sexes-irnt	Heel quantitative ultrasound index (QUI), direct entry	irnt	0.11558	-0.33711	0.0697118	0	0.00250683
PRS_spinc2	categorical-1835-both_sexes-1835	Mother still alive	1835	-0.183814	0.536128	-0.110867	0	0.00249746
PRS_spinc2	continuous-30210-both_sexes-irnt	EosiNophill percentage	irnt	-0.161644	0.471462	-0.0974947	0	0.00250098
PRS_spinc2	categorical-20002-both_sexes-1453	Non-cancer illness code, self-reported	1453	-0.18922	0.551893	-0.114127	0	0.00249653
PRS_spinc1	phecode-477-both_sexes			-0.373269	0.0985396	-0.0865972	0	0.00650863
PRS_spinc2	categorical-20002-both_sexes-1386	Non-cancer illness code, self-reported	1386	-0.169297	0.493783	-0.102111	0	0.00249981
PRS_spinc2	categorical-1970-both_sexes-1970	Nervous feelings	1970	-0.391561	1.14206	-0.236169	0	0.00244186
PRS_spinc1	phecode-285-both_sexes			0.260863	-0.0688594	0.0605199	0	0.00652113
PRS_spinc2	categorical-20002-both_sexes-1387	Non-cancer illness code, self-reported	1387	0.190047	-0.554305	0.114626	0	0.00249638
PRS_spinc1	continuous-1011-both_sexes			-0.25963	0.0685356	-0.0602337	0	0.00652126
PRS_spinc1	prescriptions-insulin_glargine-both_sexes			0.262651	-0.0693318	0.0609349	0	0.00652096
PRS_spinc2	continuous-30010-both_sexes-irnt	Red blood cell (erythrocyte) count	irnt	-0.193707	0.564979	-0.116833	0	0.00249574
PRS_spinc2	continuous-30020-both_sexes-irnt	Haemoglobin concentration	irnt	-0.163576	0.477097	-0.09866	0	0.00250069
PRS_spinc2	continuous-30030-both_sexes-irnt	Haematocrit percentage	irnt	-0.182046	0.530969	-0.1098	0	0.00249775
PRS_spinc2	categorical-20002-both_sexes-1417	Non-cancer illness code, self-reported	1417	-0.213863	0.623769	-0.128991	0	0.00249195
PRS_spinc2	categorical-1940-both_sexes-1940	Irritability	1940	-0.123803	0.361093	-0.0746712	0	0.00250593
PRS_spinc2	continuous-30060-both_sexes-irnt	Mean corpuscular haemoglobin concentration	irnt	-0.13931	0.406321	-0.0840241	0	0.00250406
PRS_spinc2	continuous-30070-both_sexes-irnt	Red blood cell (erythrocyte) distribution width	irnt	0.175206	-0.511019	0.105675	0	0.00249888
PRS_spinc1	phecode-695.7-both_sexes			0.384046	-0.101374	0.0890986	0	0.0065071
PRS_spinc2	continuous-30080-both_sexes-irnt	Platelet count	irnt	-0.224616	0.655131	-0.135476	0	0.00248978
PRS_spinc2	continuous-30090-both_sexes-irnt	Platelet crit	irnt	-0.176618	0.515136	-0.106526	0	0.00249865
PRS_spinc2	continuous-30100-both_sexes-irnt	Mean platelet (thrombocyte) volume	irnt	0.117611	-0.343033	0.0709366	0	0.00250662
PRS_spinc2	continuous-30140-both_sexes-irnt	Neutrophill count	irnt	-0.534057	1.55767	-0.322114	0	0.00237901
PRS_spinc2	categorical-1930-both_sexes-1930	Miserableness	1930	-0.10527	0.307039	-0.0634934	0	0.00250788
PRS_spinc1	categorical-41200-both_sexes-E492	Operative procedures - main OPCS4	E492	-0.325386	0.0858941	-0.0754894	0	0.00651444
PRS_spinc2	continuous-30150-both_sexes-irnt	EosiNophill count	irnt	-0.404205	1.17893	-0.243794	0	0.00243712
PRS_spinc2	continuous-3536-both_sexes-irnt	Age started hormone-replacement therapy (HRT)	irnt	-0.14074	0.410491	-0.0848865	0	0.00250388
PRS_spinc2	continuous-PP-both_sexes-auto_medadj_irnt			0.123834	-0.361183	0.0746899	0	0.00250593
PRS_spinc2	continuous-23105-both_sexes-irnt	Basal metabolic rate	irnt	0.244527	-0.713205	0.147485	0	0.00248547
PRS_spinc2	continuous-PP-both_sexes-auto_medadj_raw			0.151934	-0.443142	0.0916384	0	0.00250237
PRS_spinc2	icd10-N04-both_sexes			0.500482	-1.45975	0.301863	0	0.00239573
PRS_spinc1	categorical-20004-both_sexes-1493	Operation code	1493	-0.392657	0.103655	-0.0910981	0	0.0065058
PRS_spinc2	icd10-M35-both_sexes			0.15213	-0.443713	0.0917564	0	0.00250235
PRS_spinc1	prescriptions-beclomethasone_dipropionate-both_sexes			-0.247402	0.0653068	-0.0573972	0	0.00652232
PRS_spinc1	icd10-L43-both_sexes			0.373264	-0.0985334	0.0865971	0	0.00650855
PRS_spinc2	categorical-6159-both_sexes-8	Pain type(s) experienced in last month	8	-0.385976	1.12577	-0.2328	0	0.0024439
PRS_spinc1	phecode-561.1-both_sexes			0.365234	-0.0964072	0.0847343	0	0.00650957
PRS_spinc1	phecode-516-both_sexes			-0.373264	0.0985238	-0.0865971	0	0.00650855
PRS_spinc1	phecode-496.3-both_sexes			-0.298781	0.0788694	-0.0693165	0	0.00651743
PRS_spinc2	icd10-M32-both_sexes			0.659582	-1.92379	0.397824	0	0.00230553
PRS_spinc1	categorical-1468-both_sexes-5	Cereal type	5	0.344794	-0.0910146	0.0799919	0	0.00651216
PRS_spinc2	continuous-137-both_sexes			-0.270042	0.787626	-0.162875	0	0.00247939
PRS_spinc1	phecode-580.2-both_sexes			0.316602	-0.083582	0.073451	0	0.00651549
PRS_spinc1	phecode-580.12-both_sexes			0.332563	-0.0877959	0.077154	0	0.00651366
PRS_spinc1	phecode-371.1-both_sexes			0.32817	-0.0866247	0.0761357	0	0.0065141
PRS_spinc2	icd10-M31-both_sexes			-0.236723	0.690448	-0.142778	0	0.0024872
PRS_spinc1	categorical-6148-both_sexes-100	Eye problems/disorders	100	-0.4941	0.130413	-0.114632	0	0.00648994
PRS_spinc2	icd10-N08-both_sexes			0.421806	-1.23028	0.254409	0	0.00243028
PRS_spinc2	categorical-6157-both_sexes-3	Why stopped smoking	3	-0.397622	1.15973	-0.239824	0	0.00243961
PRS_spinc2	icd10-D51-both_sexes			0.142611	-0.41596	0.0860169	0	0.00250358
PRS_spinc2	icd10-D64-both_sexes			0.300139	-0.875407	0.181027	0	0.00247143
PRS_spinc2	icd10-L43-both_sexes			0.329164	-0.960068	0.198534	0	0.00246292
PRS_spinc1	categorical-6148-both_sexes-6	Eye problems/disorders	6	0.358038	-0.094511	0.0830646	0	0.00651052
PRS_spinc2	icd10-E05-both_sexes			0.676114	-1.972	0.407795	0	0.00229451
PRS_spinc1	phecode-242.1-both_sexes			0.259282	-0.0684423	0.0601534	0	0.00652126
PRS_spinc2	icd10-E10-both_sexes			0.349966	-1.02074	0.211081	0	0.00245633
PRS_spinc2	icd10-E16-both_sexes			0.361084	-1.05316	0.217786	0	0.00245263
PRS_spinc1	phecode-371-both_sexes			-0.299979	0.0791851	-0.0695949	0	0.00651727
PRS_spinc2	continuous-1438-both_sexes-irnt	Bread intake	irnt	0.144482	-0.421408	0.087144	0	0.00250339
PRS_spinc2	categorical-6159-both_sexes-1	Pain type(s) experienced in last month	1	-0.273858	0.798753	-0.165176	0	0.00247843
PRS_spinc2	categorical-6159-both_sexes-5	Pain type(s) experienced in last month	5	-0.312794	0.912317	-0.188659	0	0.00246784
PRS_spinc1	icd10-G37-both_sexes			-0.406133	0.107195	-0.0942207	0	0.00650416
PRS_spinc2	icd10-E14-both_sexes			0.204479	-0.596397	0.123331	0	0.00249376
PRS_spinc1	categorical-1448-both_sexes-4	Bread type	4	0.350564	-0.0925378	0.0813307	0	0.00651145
PRS_spinc2	icd10-H00-both_sexes			-0.435387	1.26988	-0.2626	0	0.00242477
PRS_spinc2	icd10-H06-both_sexes			0.312386	-0.911133	0.188413	0	0.00246796
PRS_spinc2	continuous-1339-both_sexes			-0.328626	0.958494	-0.198209	0	0.00246309
PRS_spinc1	prescriptions-sodium_cromoglicate-both_sexes			0.344967	-0.0910611	0.0800321	0	0.00651215
PRS_spinc2	icd10-K29-both_sexes			0.314661	-0.917763	0.189787	0	0.00246727
PRS_spinc2	icd10-K40-both_sexes			-0.133029	0.388002	-0.0802358	0	0.00250485
PRS_spinc2	categorical-670-both_sexes-1	Type of accommodation lived in	1	0.421578	-1.2296	0.254273	0	0.00243036
PRS_spinc2	categorical-670-both_sexes-2	Type of accommodation lived in	2	-0.421572	1.22958	-0.254273	0	0.00243032
PRS_spinc1	icd10-E16-both_sexes			0.273362	-0.072158	0.0634198	0	0.00651994
PRS_spinc2	categorical-680-both_sexes-3	Own or rent accommodation lived in	3	-0.106232	0.309844	-0.0640732	0	0.00250778
PRS_spinc2	icd10-K51-both_sexes			-0.153672	0.448212	-0.0926868	0	0.00250213
PRS_spinc1	phecode-242.3-both_sexes			0.354751	-0.0936355	0.0823029	0	0.00651086
PRS_spinc1	prescriptions-amiNosalicylates_anti-inflammatory_IBD-both_sexes			-0.267128	0.0705081	-0.0619733	0	0.00652057
PRS_spinc2	icd10-M05-both_sexes			-0.32524	0.948616	-0.196166	0	0.00246413
PRS_spinc1	icd10-E05-both_sexes			0.284084	-0.0749891	0.0659072	0	0.00651889
PRS_spinc2	icd10-L40-both_sexes			-0.108472	0.316378	-0.0654246	0	0.00250756
PRS_spinc2	icd10-K44-both_sexes			-0.110053	0.320989	-0.066378	0	0.00250741
PRS_spinc2	categorical-6179-both_sexes-3	Mineral and other dietary supplements	3	0.212327	-0.619299	0.128063	0	0.00249228
PRS_spinc2	categorical-6177-both_sexes-3	Medication for cholesterol, blood pressure or diabetes	3	0.304012	-0.886702	0.183363	0	0.00247034
PRS_spinc2	icd10-M06-both_sexes			-0.490813	1.43154	-0.296032	0	0.00240031
PRS_spinc1	prescriptions-bacteriostatic_antibiotic_antibiotic-both_sexes			-0.273618	0.0722265	-0.0634791	0	0.00651993
PRS_spinc2	icd10-H20-both_sexes			-0.167476	0.488475	-0.101012	0	0.0025001
PRS_spinc1	categorical-6144-both_sexes-5	Never eat eggs, dairy, wheat, sugar	5	-0.249934	0.0659747	-0.0579845	0	0.0065221
PRS_spinc2	icd10-M13-both_sexes			-0.1512	0.441002	-0.0911953	0	0.00250248
PRS_spinc2	icd10-H36-both_sexes			0.323969	-0.944911	0.1954	0	0.00246451
PRS_spinc1	categorical-6144-both_sexes-3	Never eat eggs, dairy, wheat, sugar	3	0.372362	-0.0982917	0.0863877	0	0.00650867
PRS_spinc2	icd10-I83-both_sexes			-0.12201	0.355863	-0.0735897	0	0.00250613
PRS_spinc2	icd10-J32-both_sexes			-0.485266	1.41537	-0.292687	0	0.0024029
PRS_spinc2	biomarkers-30690-both_sexes-irnt	Cholesterol	irnt	-0.209924	0.61228	-0.126615	0	0.00249272
PRS_spinc2	continuous-135-both_sexes			-0.150087	0.437756	-0.0905246	0	0.00250263
PRS_spinc2	categorical-6177-both_sexes-100	Medication for cholesterol, blood pressure or diabetes	100	0.182685	-0.532833	0.110186	0	0.00249765
PRS_spinc2	categorical-6177-both_sexes-2	Medication for cholesterol, blood pressure or diabetes	2	-0.157695	0.459945	-0.0951132	0	0.00250155
PRS_spinc2	icd10-M07-both_sexes			-0.145166	0.4234	-0.087556	0	0.0025033
PRS_spinc2	icd10-J43-both_sexes			0.150419	-0.438724	0.0907245	0	0.00250258
PRS_spinc2	icd10-J44-both_sexes			0.195286	-0.569587	0.117786	0	0.00249545
PRS_spinc1	categorical-41200-both_sexes-W822	Operative procedures - main OPCS4	W822	-0.257283	0.067925	-0.0596881	0	0.00652159
PRS_spinc2	icd10-N48-both_sexes			-0.259062	0.755594	-0.156252	0	0.00248209
PRS_spinc2	icd10-D86-both_sexes			0.445359	-1.29897	0.268617	0	0.00242059
PRS_spinc2	categorical-6155-both_sexes-6	Vitamin and mineral supplements	6	-0.529048	1.54306	-0.319093	0	0.00238158
PRS_spinc2	biomarkers-30630-both_sexes-irnt	Apolipoprotein A	irnt	-0.163563	0.477061	-0.0986526	0	0.00250069
PRS_spinc1	continuous-20151-both_sexes-irnt	Forced vital capacity (FVC), Best measure	irnt	-0.312975	0.0826155	-0.07261	0	0.00651585
PRS_spinc2	phecode-202.24-both_sexes			0.214573	-0.625833	0.12942	0	0.00249178
PRS_spinc2	phecode-202.21-both_sexes			-0.245928	0.717294	-0.148332	0	0.00248513
PRS_spinc2	phecode-202.2-both_sexes			0.181213	-0.528549	0.109297	0	0.00249791
PRS_spinc1	categorical-20004-both_sexes-1512	Operation code	1512	-0.510266	0.134695	-0.118381	0	0.00648717
PRS_spinc2	biomarkers-30650-both_sexes-irnt	Aspartate amiNotransferase	irnt	-0.393272	1.14705	-0.2372	0	0.00244123
PRS_spinc2	phecode-202-both_sexes			0.12405	-0.361816	0.0748198	0	0.00250591
PRS_spinc2	phecode-184.2-females			-0.256345	0.747683	-0.154613	0	0.00248274
PRS_spinc2	continuous-eGFRcreacys-both_sexes-irnt			-0.211248	0.616142	-0.127413	0	0.00249247
PRS_spinc1	phecode-242-both_sexes			0.296901	-0.0783725	0.0688809	0	0.00651758
PRS_spinc2	categorical-20003-both_sexes-1140873548	Treatment/medication code	1140873548	-0.21094	0.615243	-0.127229	0	0.0024925
PRS_spinc2	continuous-whr-both_sexes-irnt			-0.270973	0.790339	-0.163436	0	0.00247916
PRS_spinc2	icd10-C21-both_sexes			-0.362859	1.05834	-0.218857	0	0.00245202
PRS_spinc2	continuous-eGFR-both_sexes-irnt			-0.138934	0.405224	-0.0837972	0	0.00250411
PRS_spinc2	categorical-20003-both_sexes-1140871336	Treatment/medication code	1140871336	-0.121583	0.354623	-0.0733324	0	0.00250618
PRS_spinc2	phecode-211-both_sexes			-0.136166	0.397152	-0.0821279	0	0.00250445
PRS_spinc1	continuous-20150-both_sexes-irnt	Forced expiratory volume in 1-second (FEV1), Best measure	irnt	-1.07278	0.28318	-0.248884	0	0.00632752
PRS_spinc1	categorical-41245-both_sexes-1500	Main speciality of consultant (recoded)	1500	-0.296104	0.078148	-0.0686973	0	0.00651754
PRS_spinc2	categorical-20003-both_sexes-1140871050	Treatment/medication code	1140871050	0.620166	-1.80882	0.374052	0	0.00233052
PRS_spinc1	icd10-M20-both_sexes			-0.267435	0.0705935	-0.0620448	0	0.0065205
PRS_spinc2	continuous-PP-both_sexes-auto_raw			0.164509	-0.479818	0.0992228	0	0.00250055
PRS_spinc2	continuous-1100-both_sexes			0.190741	-0.556328	0.115045	0	0.00249626
PRS_spinc2	continuous-PP-both_sexes-combined_irnt			0.148028	-0.43175	0.0892826	0	0.00250291
PRS_spinc1	icd10-C83-both_sexes			0.348574	-0.0920201	0.0808694	0	0.00651167
PRS_spinc1	prescriptions-chloramphenicol-both_sexes			-0.317514	0.0838099	-0.0736634	0	0.00651531
PRS_spinc2	continuous-1697-both_sexes			0.164782	-0.480615	0.0993875	0	0.00250051
PRS_spinc1	icd10-M17-both_sexes			-0.249569	0.0658782	-0.0578998	0	0.00652214
PRS_spinc2	phecode-204.1-both_sexes			0.148959	-0.434467	0.0898437	0	0.0025028
PRS_spinc2	continuous-PP-both_sexes-combined_medadj_irnt			0.111405	-0.324931	0.0671932	0	0.00250727
PRS_spinc2	continuous-PP-both_sexes-combined_medadj_raw			0.150358	-0.438545	0.0906877	0	0.00250259
PRS_spinc2	continuous-1687-both_sexes			0.18032	-0.525934	0.108759	0	0.00249804
PRS_spinc2	continuous-PP-both_sexes-combined_raw			0.182539	-0.532407	0.110098	0	0.00249767
PRS_spinc2	biomarkers-30600-both_sexes-irnt	Albumin	irnt	-0.125275	0.365386	-0.075559	0	0.00250576
PRS_spinc2	phecode-180.3-females			0.23316	-0.680049	0.140629	0	0.00248798
PRS_spinc2	continuous-eGFRcys-both_sexes-irnt			-0.150402	0.438675	-0.0907146	0	0.00250259
PRS_spinc2	continuous-1518-both_sexes			-0.284685	0.830334	-0.171707	0	0.00247563
PRS_spinc2	icd10-Z93-both_sexes			-0.142984	0.417033	-0.0862399	0	0.00250359
PRS_spinc1	categorical-2227-both_sexes-2227	Other eye problems	2227	0.346635	-0.0915015	0.0804196	0	0.00651189
PRS_spinc2	phecode-070.4-both_sexes			0.449799	-1.31192	0.271294	0	0.00241871
PRS_spinc2	categorical-20003-both_sexes-1140874930	Treatment/medication code	1140874930	-0.118491	0.345603	-0.0714676	0	0.00250652
PRS_spinc2	continuous-1329-both_sexes			-0.309539	0.902825	-0.186697	0	0.00246876
PRS_spinc2	continuous-1299-both_sexes			-0.417642	1.21812	-0.251899	0	0.00243191
PRS_spinc2	icd10-C82-both_sexes			-0.24598	0.717436	-0.14836	0	0.00248517
PRS_spinc1	phecode-535-both_sexes			0.393067	-0.103755	0.0911909	0	0.00650591
PRS_spinc2	icd10-R04-both_sexes			-0.329163	0.960056	-0.198534	0	0.00246292
PRS_spinc1	icd10-H00-both_sexes			-0.350988	0.0926462	-0.0814285	0	0.00651144
PRS_spinc1	continuous-20154-both_sexes-irnt	Forced expiratory volume in 1-second (FEV1), predicted percentage	irnt	-1.22947	0.324542	-0.285237	0	0.00626169
PRS_spinc2	continuous-1319-both_sexes			-0.108092	0.31527	-0.0651955	0	0.0025076
PRS_spinc1	categorical-41200-both_sexes-W365	Operative procedures - main OPCS4	W365	0.248323	-0.0655463	0.0576106	0	0.00652227
PRS_spinc2	icd10-C85-both_sexes			0.214577	-0.625848	0.12942	0	0.00249183
PRS_spinc2	icd10-C91-both_sexes			0.148775	-0.43393	0.0897318	0	0.00250283
PRS_spinc2	icd10-C83-both_sexes			0.205737	-0.600076	0.12409	0	0.00249351
PRS_spinc2	phecode-180-females			0.14603	-0.425924	0.0880772	0	0.00250318
PRS_spinc2	continuous-1011-both_sexes			-0.509075	1.48481	-0.307045	0	0.00239157
PRS_spinc2	categorical-20003-both_sexes-1140874866	Treatment/medication code	1140874866	0.654105	-1.90781	0.394521	0	0.00230912
PRS_spinc2	categorical-6155-both_sexes-100	Vitamin and mineral supplements	100	0.260975	-0.761178	0.157406	0	0.00248162
PRS_spinc1	categorical-41246-both_sexes-1810	Treatment speciality of consultant (recoded)	1810	-0.3814	0.100689	-0.0884853	0	0.00650742
PRS_spinc2	icd10-D50-both_sexes			0.0984416	-0.287103	0.0593758	0	0.00250847
PRS_spinc1	phecode-519-both_sexes			-0.30097	0.0794463	-0.069825	0	0.00651714
PRS_spinc1	phecode-516.1-both_sexes			-0.373267	0.0985332	-0.0865971	0	0.0065086
PRS_spinc1	categorical-20004-both_sexes-1228	Operation code	1228	0.33635	-0.0887855	0.0780329	0	0.00651317
PRS_spinc1	categorical-6159-both_sexes-8	Pain type(s) experienced in last month	8	-0.245694	0.0648584	-0.057001	5.09164e-310	0.00652247
PRS_spinc1	phecode-371.3-both_sexes			-0.245466	0.0647958	-0.0569476	1.92366e-309	0.00652253
PRS_spinc2	phecode-362-both_sexes			0.0943933	-0.275315	0.0569328	2.77888e-309	0.00250888
PRS_spinc1	categorical-2100-both_sexes-2100	Seen a psychiatrist for nerves, anxiety, tension or depression	2100	-0.245324	0.0647577	-0.056915	4.33004e-309	0.00652251
PRS_spinc3	categorical-20002-both_sexes-1242	Non-cancer illness code, self-reported	1242	-0.378717	-0.00877621	-0.056795	8.52544e-308	0.0100904
PRS_spinc4	phecode-281.11-both_sexes			-0.396346	0.0708142	-0.0567752	1.39345e-307	0.0105638
PRS_spinc5	continuous-30050-both_sexes-irnt	Mean corpuscular haemoglobin	irnt	2.12722	0.495741	0.0567099	7.04664e-307	0.0567622
PRS_spinc1	categorical-22504-both_sexes-22504	Bring up phlegm/sputum/mucus on most days	22504	-0.24429	0.0644863	-0.0566755	1.65066e-306	0.00652255
PRS_spinc4	categorical-20004-both_sexes-1496	Operation code	1496	-0.395574	0.07067	-0.0566607	2.38448e-306	0.0105646
PRS_spinc4	phecode-600-males			0.395465	-0.0706493	0.0566456	3.46378e-306	0.0105645
PRS_spinc3	continuous-904-both_sexes			0.377392	0.00874794	0.0565963	1.17196e-305	0.0100905
PRS_spinc1	prescriptions-carbimazole-both_sexes			0.243636	-0.064312	0.0565234	7.11162e-305	0.00652265
PRS_spinc1	prescriptions-methimazole_pro-drug_thyroperoxidase_inhibitor_methimazole_anti-thyroid-both_sexes			0.243636	-0.064312	0.0565234	7.11162e-305	0.00652265
PRS_spinc3	prescriptions-terbinafine-both_sexes			-0.376824	-0.00873438	-0.0565112	9.60208e-305	0.0100906
PRS_spinc4	continuous-DBP-both_sexes-auto_medadj_raw			0.394447	-0.0704671	0.0564997	1.27666e-304	0.0105646
PRS_spinc1	categorical-41200-both_sexes-G451	Operative procedures - main OPCS4	G451	0.243223	-0.0642083	0.0564271	7.65363e-304	0.00652275
PRS_spinc4	continuous-30260-both_sexes-irnt	Mean reticulocyte volume	irnt	-0.393878	0.0703657	-0.0564183	9.51604e-304	0.0105647
PRS_spinc3	phecode-362-both_sexes			-0.376124	-0.00871904	-0.056406	1.28695e-303	0.0100906
PRS_spinc3	phecode-555-both_sexes			0.375148	0.00869595	0.0562598	4.71149e-302	0.0100907
PRS_spinc3	prescriptions-Antiviral-both_sexes			-0.374784	-0.00869352	-0.0562055	1.78769e-301	0.0100907
PRS_spinc3	prescriptions-acyclovir-both_sexes			-0.374784	-0.00869352	-0.0562055	1.78769e-301	0.0100907
PRS_spinc4	icd10-N48-both_sexes			-0.391824	0.0699937	-0.0561238	1.32669e-300	0.0105649
PRS_spinc5	continuous-23122-both_sexes-irnt	Arm predicted mass (right)	irnt	-2.1045	-0.490447	-0.0561042	2.14645e-300	0.0567641
PRS_spinc5	categorical-1980-both_sexes-1980	Worrier / anxious feelings	1980	2.10076	0.489576	0.0560046	2.46272e-299	0.0567645
PRS_spinc1	phecode-695.42-both_sexes			0.24133	-0.0637037	0.0559882	3.67683e-299	0.00652285
PRS_spinc1	icd10-M32-both_sexes			0.241329	-0.0637047	0.0559882	3.67782e-299	0.00652284
PRS_spinc4	prescriptions-fluticasone_salmeterol-both_sexes			-0.39074	0.0698068	-0.0559682	5.99694e-299	0.010565
PRS_spinc4	prescriptions-corticosteroid_long-acting_beta-2_agonist_LABA-both_sexes			-0.39074	0.0698068	-0.0559682	5.99694e-299	0.010565
PRS_spinc5	phecode-446.4-both_sexes			2.0965	0.488577	0.0558913	3.92914e-298	0.0567644
PRS_spinc2	continuous-MAP-both_sexes-auto_irnt			-0.0926404	0.270202	-0.0558757	5.75723e-298	0.00250902
PRS_spinc4	continuous-PP-both_sexes-combined_irnt			-0.388707	0.0694419	-0.0556776	7.19709e-296	0.0105651
PRS_spinc1	prescriptions-oxytetracycline-both_sexes			-0.239984	0.0633421	-0.0556759	7.5018e-296	0.00652299
PRS_spinc4	continuous-DBP-both_sexes-auto_medadj_irnt			0.387574	-0.0692394	0.0555152	3.71837e-294	0.0105652
PRS_spinc1	phecode-580-both_sexes			0.238188	-0.062883	0.0552586	1.85317e-291	0.00652321
PRS_spinc2	categorical-20002-both_sexes-1220	Non-cancer illness code, self-reported	1220	0.0915611	-0.267053	0.0552247	4.19658e-291	0.00250911
PRS_spinc1	categorical-20003-both_sexes-1141167594	Treatment/medication code	1141167594	-0.237808	0.062771	-0.0551712	1.52561e-290	0.00652317
PRS_spinc1	categorical-20002-both_sexes-1371	Non-cancer illness code, self-reported	1371	0.237761	-0.0627612	0.0551603	1.98323e-290	0.00652315
PRS_spinc2	biomarkers-30880-both_sexes-irnt	Urate	irnt	0.0914061	-0.266602	0.0551312	3.99734e-290	0.00250913
PRS_spinc4	continuous-3761-both_sexes-irnt	Age hay fever, rhinitis or eczema diagNosed	irnt	0.384719	-0.0687295	0.0551064	7.27322e-290	0.0105654
PRS_spinc3	continuous-1807-both_sexes-irnt	Father's age at death	irnt	0.367144	0.00851026	0.0550595	2.2446e-289	0.0100914
PRS_spinc2	continuous-30190-both_sexes-irnt	MoNocyte percentage	irnt	0.0911931	-0.265981	0.0550027	8.7938e-289	0.00250914
PRS_spinc2	continuous-4120-both_sexes-irnt	Heel broadband ultrasound attenuation (right)	irnt	0.0911517	-0.26586	0.0549778	1.60217e-288	0.00250915
PRS_spinc4	categorical-2443-both_sexes-2443	Diabetes diagNosed by doctor	2443	-0.383324	0.06848	-0.0549064	8.88776e-288	0.0105656
PRS_spinc1	phecode-622.1-females			-0.236176	0.0623372	-0.0547921	1.37736e-286	0.00652334
PRS_spinc1	icd10-N84-both_sexes			-0.236176	0.0623372	-0.0547921	1.37742e-286	0.00652334
PRS_spinc5	continuous-23114-both_sexes-irnt	Leg predicted mass (right)	irnt	-2.05178	-0.478162	-0.0546989	1.27907e-285	0.0567686
PRS_spinc4	prescriptions-amantadine-both_sexes			0.38158	-0.0681502	0.0546525	3.87855e-285	0.0105665
PRS_spinc4	prescriptions-adamantane_Parkinson_s_anti-viral-both_sexes			0.38158	-0.0681502	0.0546525	3.87855e-285	0.0105665
PRS_spinc4	icd10-M17-both_sexes			-0.381112	0.068085	-0.0545897	1.73521e-284	0.0105657
PRS_spinc2	categorical-6160-both_sexes-1	Leisure/social activities	1	-0.090307	0.263396	-0.0544683	3.12793e-283	0.00250922
PRS_spinc1	categorical-20003-both_sexes-1140871050	Treatment/medication code	1140871050	0.234512	-0.0619007	0.0544066	1.35589e-282	0.0065234
PRS_spinc2	continuous-23124-both_sexes-irnt	Arm fat mass (left)	irnt	0.0902002	-0.263085	0.0544039	1.44774e-282	0.00250923
PRS_spinc1	categorical-20002-both_sexes-1222	Non-cancer illness code, self-reported	1222	0.234357	-0.0618628	0.0543707	3.18775e-282	0.00652343
PRS_spinc4	prescriptions-beclomethasone_dipropionate-both_sexes			-0.379041	0.0677154	-0.0542929	2.01793e-281	0.0105659
PRS_spinc2	continuous-MAP-both_sexes-combined_raw			-0.0899512	0.262358	-0.0542537	5.11614e-281	0.00250925
PRS_spinc2	phecode-696-both_sexes			-0.0899347	0.26231	-0.0542437	6.478e-281	0.00250925
PRS_spinc4	phecode-180-females			-0.378657	0.0676432	-0.0542381	7.40999e-281	0.0105659
PRS_spinc3	continuous-1438-both_sexes-irnt	Bread intake	irnt	-0.361664	-0.00838332	-0.0542376	7.50166e-281	0.0100918
PRS_spinc4	categorical-4292-both_sexes-0	PM: initial answer	0	0.378298	-0.0675816	0.0541866	2.50785e-280	0.010566
PRS_spinc3	continuous-30290-both_sexes-irnt	High light scatter reticulocyte percentage	irnt	0.36132	0.00837533	0.054186	2.54105e-280	0.0100919
PRS_spinc4	categorical-4291-both_sexes-4291	Number of attempts	4291	0.377944	-0.0675166	0.054136	8.29951e-280	0.010566
PRS_spinc4	continuous-20016-both_sexes-irnt	Fluid intelligence score	irnt	-0.377208	0.0673875	-0.0540304	1.00682e-278	0.0105661
PRS_spinc5	continuous-eGFR-both_sexes-irnt			2.02629	0.47222	0.0540192	1.31153e-278	0.0567707
PRS_spinc4	categorical-20003-both_sexes-1140909786	Treatment/medication code	1140909786	-0.377051	0.0673434	-0.0540075	1.72707e-278	0.0105662
PRS_spinc5	continuous-87-both_sexes-irnt	Non-cancer illness year/age first occurred	irnt	2.02533	0.471998	0.0539937	2.3918e-278	0.0567708
PRS_spinc5	continuous-1249-both_sexes			-2.02378	-0.471635	-0.0539523	6.36098e-278	0.0567709
PRS_spinc2	continuous-5097-both_sexes-irnt	6mm weak meridian (left)	irnt	-0.0894051	0.260765	-0.0539243	1.23004e-277	0.00250929
PRS_spinc1	categorical-20003-both_sexes-1140880086	Treatment/medication code	1140880086	-0.232327	0.0613244	-0.0538997	2.19453e-277	0.0065236
PRS_spinc3	continuous-2744-both_sexes			0.359326	0.00832911	0.0538869	2.96435e-277	0.010092
PRS_spinc4	phecode-559-both_sexes			0.375632	-0.0671049	0.0538048	2.04468e-276	0.0105662
PRS_spinc2	icd10-G37-both_sexes			0.0891596	-0.260061	0.0537752	4.10375e-276	0.00250936
PRS_spinc2	categorical-20002-both_sexes-1452	Non-cancer illness code, self-reported	1452	-0.0891525	0.260029	-0.053772	4.42738e-276	0.00250931
PRS_spinc2	continuous-4119-both_sexes-irnt	Ankle spacing width (right)	irnt	0.0888634	-0.259186	0.0535976	2.64501e-274	0.00250934
PRS_spinc2	continuous-1160-both_sexes			-0.0887654	0.2589	-0.0535385	1.05522e-273	0.00250934
PRS_spinc2	continuous-23109-both_sexes-irnt	Impedance of arm (right)	irnt	-0.0887423	0.258832	-0.0535245	1.46165e-273	0.00250935
PRS_spinc1	continuous-SBP-both_sexes-auto_medadj_irnt			0.230672	-0.0608898	0.0535157	1.79875e-273	0.00652373
PRS_spinc1	categorical-22167-both_sexes-22167	Recent medication for asthma	22167	-0.230461	0.0608348	-0.0534669	5.6287e-273	0.00652375
PRS_spinc2	continuous-23120-both_sexes-irnt	Arm fat mass (right)	irnt	0.0886437	-0.258545	0.0534651	5.87061e-273	0.00250935
PRS_spinc3	categorical-1448-both_sexes-3	Bread type	3	0.35649	0.00826334	0.0534616	6.36176e-273	0.0100923
PRS_spinc3	continuous-2217-both_sexes-irnt	Age started wearing glasses or contact lenses	irnt	0.356408	0.0082615	0.0534493	8.47812e-273	0.0100923
PRS_spinc5	continuous-404-both_sexes-irnt	Duration to first press of snap-button in each round	irnt	2.00396	0.467016	0.0534239	1.53447e-272	0.0567725
PRS_spinc1	categorical-6153-both_sexes-3	Medication for cholesterol, blood pressure, diabetes, or take exogeNous hormones	3	0.230207	-0.0607674	0.0534079	2.23116e-272	0.00652377
PRS_spinc3	categorical-20003-both_sexes-1140874930	Treatment/medication code	1140874930	-0.355921	-0.00824793	-0.0533763	4.65659e-272	0.0100923
PRS_spinc4	categorical-20003-both_sexes-1140869848	Treatment/medication code	1140869848	-0.372542	0.0665541	-0.0533621	6.4825e-272	0.0105664
PRS_spinc3	categorical-1707-both_sexes-1	Handedness (chirality/laterality)	1	-0.355431	-0.00823906	-0.0533028	2.58206e-271	0.0100924
PRS_spinc4	continuous-DBP-both_sexes-combined_medadj_irnt			0.371885	-0.0664366	0.053268	5.80434e-271	0.0105665
PRS_spinc2	continuous-MAP-both_sexes-combined_irnt			-0.0881658	0.257151	-0.0531768	4.84005e-270	0.00250939
PRS_spinc4	phecode-555-both_sexes			0.37105	-0.0662874	0.0531484	9.35515e-270	0.0105666
PRS_spinc2	phecode-740.9-both_sexes			0.0880681	-0.256868	0.0531177	1.91101e-269	0.00250941
PRS_spinc4	phecode-740.9-both_sexes			0.370738	-0.0662343	0.0531035	2.65468e-269	0.0105666
PRS_spinc5	categorical-20004-both_sexes-1501	Operation code	1501	-1.98831	-0.463367	-0.0530067	2.50057e-268	0.0567738
PRS_spinc4	continuous-20009-both_sexes-irnt	Interpolated Age of participant when Non-cancer illness first diagNosed	irnt	0.369782	-0.066061	0.0529668	6.29914e-268	0.0105667
PRS_spinc5	categorical-20002-both_sexes-1459	Non-cancer illness code, self-reported	1459	1.98589	0.462809	0.0529422	1.11345e-267	0.0567739
PRS_spinc1	phecode-255.21-both_sexes			0.228185	-0.0602348	0.0529387	1.20807e-267	0.00652395
PRS_spinc1	phecode-255.2-both_sexes			0.228185	-0.0602349	0.0529387	1.20832e-267	0.00652395
PRS_spinc3	continuous-30300-both_sexes-irnt	High light scatter reticulocyte count	irnt	0.352956	0.0081815	0.0529317	1.42061e-267	0.0100926
PRS_spinc2	biomarkers-30730-both_sexes-irnt	Gamma glutamyltransferase	irnt	-0.0877499	0.255938	-0.052926	1.62087e-267	0.00250943
PRS_spinc1	categorical-41246-both_sexes-1430	Treatment speciality of consultant (recoded)	1430	-0.228081	0.0602072	-0.0529145	2.11139e-267	0.00652396
PRS_spinc3	continuous-1190-both_sexes			0.352175	0.00816332	0.0528147	2.1202e-266	0.0100926
PRS_spinc4	icd10-M75-both_sexes			0.36826	-0.0657886	0.0527487	9.69715e-266	0.0105668
PRS_spinc3	continuous-30080-both_sexes-irnt	Platelet count	irnt	0.351642	0.008151	0.0527347	1.34015e-265	0.0100927
PRS_spinc1	phecode-250.13-both_sexes			0.227276	-0.0599936	0.0527279	1.56728e-265	0.00652401
PRS_spinc4	continuous-PP-both_sexes-auto_medadj_irnt			-0.367462	0.0656465	-0.0526345	1.34567e-264	0.0105669
PRS_spinc1	categorical-20533-both_sexes-20533	Trouble falling asleep	20533	0.226781	-0.0598556	0.0526132	2.19169e-264	0.00652401
PRS_spinc5	continuous-904-both_sexes			1.96774	0.458576	0.0524584	7.66783e-263	0.0567754
PRS_spinc1	categorical-6177-both_sexes-3	Medication for cholesterol, blood pressure or diabetes	3	0.226074	-0.0596764	0.0524491	9.48939e-263	0.0065241
PRS_spinc3	categorical-20003-both_sexes-1140881856	Treatment/medication code	1140881856	-0.349601	-0.00810328	-0.0524285	1.51853e-262	0.0100928
PRS_spinc5	phecode-696.42-both_sexes			1.9654	0.45803	0.0523959	3.20585e-262	0.0567756
PRS_spinc4	categorical-3090-both_sexes-3090	Used an inhaler for chest within last hour	3090	-0.365628	0.065326	-0.0523716	5.58635e-262	0.010567
PRS_spinc5	phecode-202.2-both_sexes			-1.96251	-0.457365	-0.0523185	1.88464e-261	0.0567763
PRS_spinc3	continuous-30100-both_sexes-irnt	Mean platelet (thrombocyte) volume	irnt	-0.348791	-0.00808492	-0.0523071	2.44488e-261	0.0100929
PRS_spinc1	prescriptions-salicylic_acid-both_sexes			-0.225269	0.0594656	-0.0522622	6.81873e-261	0.00652417
PRS_spinc5	categorical-20004-both_sexes-1432	Operation code	1432	-1.95754	-0.456199	-0.0521864	3.83587e-260	0.0567762
PRS_spinc3	phecode-204.1-both_sexes			-0.347236	-0.00804954	-0.0520735	5.02461e-259	0.0100931
PRS_spinc3	phecode-550.3-both_sexes			0.347176	0.00804729	0.0520651	6.07889e-259	0.010093
PRS_spinc4	prescriptions-ACE_inhibitor_anti-hypertensive-both_sexes			0.363412	-0.064923	0.0520543	7.77709e-259	0.0105672
PRS_spinc3	icd10-C91-both_sexes			-0.346818	-0.00804219	-0.0520108	2.09115e-258	0.0100931
PRS_spinc5	categorical-1990-both_sexes-1990	Tense / 'highly strung'	1990	1.95013	0.454472	0.0519889	3.4396e-258	0.0567768
PRS_spinc5	continuous-3536-both_sexes-irnt	Age started hormone-replacement therapy (HRT)	irnt	1.94833	0.454052	0.0519409	1.02081e-257	0.0567769
PRS_spinc3	icd10-K41-both_sexes			0.346297	0.00802724	0.0519329	1.22532e-257	0.0100931
PRS_spinc1	categorical-1970-both_sexes-1970	Nervous feelings	1970	-0.223707	0.0590515	-0.0518999	2.58924e-257	0.00652429
PRS_spinc4	phecode-519-both_sexes			-0.361877	0.0646485	-0.0518346	1.13784e-256	0.0105673
PRS_spinc4	categorical-41200-both_sexes-B081	Operative procedures - main OPCS4	B081	-0.360945	0.0644713	-0.0517002	2.37269e-255	0.0105675
PRS_spinc3	continuous-20016-both_sexes-irnt	Fluid intelligence score	irnt	-0.344734	-0.00799091	-0.0516986	2.46058e-255	0.0100932
PRS_spinc4	phecode-240-both_sexes			-0.360852	0.0644607	-0.0516874	3.17308e-255	0.0105674
PRS_spinc4	prescriptions-corticosteroid_amiNoglycoside_antibiotic_antibiotic-both_sexes			0.360554	-0.0644117	0.0516451	8.24539e-255	0.0105674
PRS_spinc4	prescriptions-dexamethasone_acetic_acid_neomycin-both_sexes			0.360554	-0.0644117	0.0516451	8.24539e-255	0.0105674
PRS_spinc5	continuous-23113-both_sexes-irnt	Leg fat-free mass (right)	irnt	-1.93666	-0.451332	-0.0516298	1.16412e-254	0.0567779
PRS_spinc1	continuous-SBP-both_sexes-auto_medadj_raw			0.221594	-0.0584935	0.0514098	1.64325e-252	0.00652445
PRS_spinc2	phecode-250.6-both_sexes			-0.0852293	0.248587	-0.0514057	1.80406e-252	0.00250962
PRS_spinc3	continuous-1220-both_sexes			0.342668	0.00794281	0.0513888	2.63417e-252	0.0100934
PRS_spinc4	continuous-30140-both_sexes-irnt	Neutrophill count	irnt	0.358165	-0.0639857	0.0513027	1.81841e-251	0.0105676
PRS_spinc1	categorical-6159-both_sexes-7	Pain type(s) experienced in last month	7	-0.221099	0.0583629	-0.0512947	2.17366e-251	0.00652449
PRS_spinc2	continuous-30180-both_sexes-irnt	Lymphocyte percentage	irnt	-0.0849607	0.247803	-0.0512437	6.81796e-251	0.00250965
PRS_spinc1	continuous-SBP-both_sexes-combined_medadj_irnt			0.220871	-0.0583028	0.051242	7.07766e-251	0.00652451
PRS_spinc4	phecode-335-both_sexes			0.357026	-0.0637823	0.0511397	6.97805e-250	0.0105677
PRS_spinc2	continuous-399-both_sexes-irnt	Number of incorrect matches in round	irnt	-0.0847811	0.247279	-0.0511354	7.68407e-250	0.00250966
PRS_spinc1	phecode-711-both_sexes			0.220297	-0.0581484	0.0511087	1.39411e-249	0.00652456
PRS_spinc2	biomarkers-30780-both_sexes-irnt	LDL direct	irnt	-0.0846341	0.24685	-0.0510467	5.55879e-249	0.00250967
PRS_spinc4	categorical-20003-both_sexes-1140881856	Treatment/medication code	1140881856	-0.356236	0.0636414	-0.0510265	8.71669e-249	0.0105677
PRS_spinc4	phecode-281.12-both_sexes			-0.356056	0.0636147	-0.0509987	1.61907e-248	0.0105681
PRS_spinc1	phecode-202.21-both_sexes			0.218921	-0.0577852	0.0507901	1.67433e-246	0.00652461
PRS_spinc1	icd10-C82-both_sexes			0.218782	-0.0577601	0.0507565	3.52153e-246	0.00652476
PRS_spinc4	icd10-C85-both_sexes			-0.354039	0.0632517	-0.0507113	9.58953e-246	0.010568
PRS_spinc4	phecode-202.24-both_sexes			-0.354032	0.0632535	-0.0507113	9.59787e-246	0.0105678
PRS_spinc2	phecode-716.9-both_sexes			0.0839632	-0.244893	0.050642	4.44829e-245	0.00250972
PRS_spinc5	continuous-30180-both_sexes-irnt	Lymphocyte percentage	irnt	1.89849	0.442437	0.0506121	8.61345e-245	0.0567808
PRS_spinc4	phecode-242.2-both_sexes			-0.353147	0.0630778	-0.050584	1.60576e-244	0.010568
PRS_spinc1	icd10-D64-both_sexes			0.217922	-0.0575246	0.0505576	2.87101e-244	0.00652475
PRS_spinc4	categorical-2030-both_sexes-2030	Guilty feelings	2030	0.352764	-0.0630206	0.0505291	5.39381e-244	0.010568
PRS_spinc4	icd10-K57-both_sexes			-0.35205	0.0628931	-0.0504269	5.13562e-243	0.0105681
PRS_spinc4	categorical-22504-both_sexes-22504	Bring up phlegm/sputum/mucus on most days	22504	0.35175	-0.0628381	0.0503843	1.31225e-242	0.010568
PRS_spinc1	categorical-20003-both_sexes-1140869848	Treatment/medication code	1140869848	-0.21716	0.0573235	-0.0503811	1.40823e-242	0.0065248
PRS_spinc4	categorical-41244-both_sexes-100	Intended management of patient (recoded)	100	-0.35097	0.0626996	-0.0502721	1.54595e-241	0.0105682
PRS_spinc4	continuous-PP-both_sexes-combined_medadj_irnt			-0.350259	0.0625733	-0.0501704	1.43983e-240	0.0105682
PRS_spinc5	biomarkers-30600-both_sexes-irnt	Albumin	irnt	1.88146	0.438468	0.0501582	1.87999e-240	0.0567821
PRS_spinc3	categorical-41200-both_sexes-W381	Operative procedures - main OPCS4	W381	0.334059	0.00773718	0.0500977	7.0635e-240	0.0100941
PRS_spinc2	continuous-23100-both_sexes-irnt	Whole body fat mass	irnt	0.0830324	-0.242179	0.0500806	1.02735e-239	0.0025098
PRS_spinc5	phecode-571.6-both_sexes			1.8785	0.437776	0.0500794	1.05561e-239	0.0567824
PRS_spinc5	continuous-LDLC-both_sexes-medadj_raw			1.87601	0.437198	0.0500129	4.51018e-239	0.0567825
PRS_spinc1	phecode-281-both_sexes			-0.215142	0.0567907	-0.0499128	4.00711e-238	0.00652496
PRS_spinc5	categorical-41200-both_sexes-X921	Operative procedures - main OPCS4	X921	-1.87222	-0.436316	-0.0499119	4.08924e-238	0.0567829
PRS_spinc3	biomarkers-30690-both_sexes-irnt	Cholesterol	irnt	0.332603	0.00770951	0.0498793	8.31516e-238	0.0100941
PRS_spinc5	categorical-20004-both_sexes-1458	Operation code	1458	-1.87089	-0.436005	-0.0498764	8.85704e-238	0.0567829
PRS_spinc2	continuous-22146-both_sexes-irnt	Age hayfever or allergic rhinitis diagNosed by doctor	irnt	-0.0826581	0.241087	-0.0498549	1.41668e-237	0.00250982
PRS_spinc2	continuous-87-both_sexes-irnt	Non-cancer illness year/age first occurred	irnt	-0.0826509	0.241066	-0.0498506	1.55624e-237	0.00250982
PRS_spinc1	categorical-20003-both_sexes-1141179992	Treatment/medication code	1141179992	-0.214753	0.0566878	-0.0498225	2.86536e-237	0.00652498
PRS_spinc2	continuous-4123-both_sexes-irnt	Heel quantitative ultrasound index (QUI), direct entry (right)	irnt	0.0825512	-0.240775	0.0497904	5.7648e-237	0.00250983
PRS_spinc5	biomarkers-30700-both_sexes-irnt	Creatinine	irnt	-1.86763	-0.435247	-0.0497896	5.86116e-237	0.0567832
PRS_spinc2	continuous-4125-both_sexes-irnt	Heel bone mineral density (BMD) T-score, automated (right)	irnt	0.0825466	-0.240761	0.0497876	6.11933e-237	0.00250983
PRS_spinc3	continuous-30210-both_sexes-irnt	EosiNophill percentage	irnt	0.331774	0.00769066	0.0497551	1.24259e-236	0.0100942
PRS_spinc4	categorical-6159-both_sexes-7	Pain type(s) experienced in last month	7	-0.347315	0.0620472	-0.0497487	1.42806e-236	0.0105684
PRS_spinc5	prescriptions-gentamicin_hydrocortisone-both_sexes			1.86477	0.434585	0.0497139	3.03498e-236	0.0567827
PRS_spinc5	prescriptions-amiNoglycoside_antibiotic_corticosteroid_antibiotic-both_sexes			1.86477	0.434585	0.0497139	3.03498e-236	0.0567827
PRS_spinc4	categorical-6148-both_sexes-100	Eye problems/disorders	100	0.347053	-0.0620137	0.0497117	3.18417e-236	0.0105683
PRS_spinc5	continuous-23098-both_sexes-irnt	Weight	irnt	-1.86147	-0.433811	-0.0496254	2.07186e-235	0.0567837
PRS_spinc4	icd10-G63-both_sexes			0.346251	-0.0618592	0.0495962	3.90336e-235	0.0105685
PRS_spinc3	phecode-250.23-both_sexes			-0.330471	-0.00765226	-0.0495603	8.49851e-235	0.0100942
PRS_spinc1	icd10-E10-both_sexes			0.213621	-0.0563892	0.0495598	8.57268e-235	0.00652507
PRS_spinc2	biomarkers-30620-both_sexes-irnt	Alanine amiNotransferase	irnt	-0.0821049	0.239473	-0.0495212	1.97855e-234	0.00250986
PRS_spinc3	phecode-726-both_sexes			0.329853	0.0076486	0.049467	6.38057e-234	0.0100943
PRS_spinc3	continuous-3761-both_sexes-irnt	Age hay fever, rhinitis or eczema diagNosed	irnt	0.329404	0.00763551	0.0493997	2.73231e-233	0.0100944
PRS_spinc4	phecode-714.1-both_sexes			-0.344769	0.0615924	-0.049384	3.83528e-233	0.0105686
PRS_spinc4	categorical-1538-both_sexes-1	Major dietary changes in the last 5 years	1	-0.34468	0.0615767	-0.0493713	5.04117e-233	0.0105686
PRS_spinc4	prescriptions-lymecycline-both_sexes			0.344067	-0.0614629	0.0492833	3.35783e-232	0.0105687
PRS_spinc4	categorical-20003-both_sexes-1141167594	Treatment/medication code	1141167594	-0.343466	0.0613568	-0.0491971	2.14068e-231	0.0105687
PRS_spinc5	categorical-20116-both_sexes-0	Smoking status	0	-1.84099	-0.429036	-0.0490792	2.68884e-230	0.0567852
PRS_spinc2	continuous-4124-both_sexes-irnt	Heel bone mineral density (BMD) (right)	irnt	0.0813578	-0.237294	0.0490706	3.23433e-230	0.00250992
PRS_spinc2	categorical-20002-both_sexes-1660	Non-cancer illness code, self-reported	1660	-0.0813328	0.237223	-0.0490551	4.51099e-230	0.00250995
PRS_spinc2	continuous-4100-both_sexes-irnt	Ankle spacing width (left)	irnt	0.0813214	-0.237188	0.0490486	5.17878e-230	0.00250992
PRS_spinc3	continuous-DBP-both_sexes-combined_medadj_raw			0.326991	0.00757955	0.0490377	6.53914e-230	0.0100946
PRS_spinc4	categorical-20002-both_sexes-1331	Non-cancer illness code, self-reported	1331	-0.342336	0.0611573	-0.0490354	6.86921e-230	0.0105688
PRS_spinc4	categorical-41246-both_sexes-1430	Treatment speciality of consultant (recoded)	1430	-0.342161	0.0611275	-0.0490102	1.1781e-229	0.0105688
PRS_spinc2	phecode-530.2-both_sexes			-0.081164	0.236746	-0.048952	4.09634e-229	0.00251002
PRS_spinc1	continuous-SBP-both_sexes-combined_medadj_raw			0.210947	-0.055683	0.0489395	5.34553e-229	0.00652526
PRS_spinc5	categorical-20003-both_sexes-1140922174	Treatment/medication code	1140922174	-1.83481	-0.427591	-0.0489145	9.12292e-229	0.0567857
PRS_spinc1	categorical-1538-both_sexes-1	Major dietary changes in the last 5 years	1	0.210649	-0.0556046	0.0488705	2.33598e-228	0.00652529
PRS_spinc1	categorical-20004-both_sexes-1496	Operation code	1496	-0.210506	0.0555684	-0.0488369	4.78178e-228	0.00652536
PRS_spinc5	continuous-23126-both_sexes-irnt	Arm predicted mass (left)	irnt	-1.82884	-0.426205	-0.0487553	2.72191e-227	0.0567861
PRS_spinc3	continuous-92-both_sexes-irnt	Operation year/age first occurred	irnt	-0.325078	-0.00753791	-0.0487519	2.92729e-227	0.0100945
PRS_spinc3	phecode-446.4-both_sexes			0.325073	0.00753017	0.0487506	3.01153e-227	0.0100946
PRS_spinc2	categorical-20425-both_sexes-20425	Ever worried more than most people would in similar situation	20425	-0.0808112	0.235696	-0.0487405	3.72982e-227	0.00250998
PRS_spinc5	continuous-30100-both_sexes-irnt	Mean platelet (thrombocyte) volume	irnt	-1.82092	-0.424361	-0.0485444	2.4084e-225	0.0567867
PRS_spinc2	categorical-1647-both_sexes-1	Country of birth (UK/elsewhere)	1	-0.0804703	0.234706	-0.0485353	2.91676e-225	0.00250998
PRS_spinc1	phecode-281.1-both_sexes			-0.209099	0.0551989	-0.0485106	4.92358e-225	0.00652543
PRS_spinc1	categorical-41200-both_sexes-X921	Operative procedures - main OPCS4	X921	-0.208838	0.0551265	-0.0484503	1.76603e-224	0.00652543
PRS_spinc4	categorical-20004-both_sexes-1503	Operation code	1503	-0.337417	0.0602787	-0.0483308	2.20479e-223	0.0105692
PRS_spinc1	categorical-22502-both_sexes-22502	Cough on most days	22502	-0.208099	0.0549306	-0.0482788	6.61447e-223	0.00652548
PRS_spinc2	categorical-20003-both_sexes-1140864184	Treatment/medication code	1140864184	-0.0799659	0.233235	-0.0482311	1.80602e-222	0.00251002
PRS_spinc5	continuous-MAP-both_sexes-combined_medadj_raw			1.80838	0.421438	0.04821	2.81843e-222	0.0567876
PRS_spinc1	phecode-716.2-both_sexes			-0.207744	0.0548377	-0.0481964	3.75212e-222	0.0065255
PRS_spinc5	continuous-21002-both_sexes-irnt	Weight	irnt	-1.80618	-0.420925	-0.0481513	9.67978e-222	0.0567878
PRS_spinc4	phecode-530-both_sexes			0.336145	-0.0600519	0.0481487	1.0229e-221	0.0105692
PRS_spinc2	continuous-30530-both_sexes-irnt	Sodium in urine	irnt	-0.0798186	0.232805	-0.0481422	1.17202e-221	0.00251003
PRS_spinc5	categorical-41200-both_sexes-J132	Operative procedures - main OPCS4	J132	1.80397	0.420406	0.0480924	3.33921e-221	0.0567879
PRS_spinc2	phecode-495-both_sexes			0.0796714	-0.232375	0.0480535	7.5671e-221	0.00251004
PRS_spinc2	categorical-6153-both_sexes-100	Medication for cholesterol, blood pressure, diabetes, or take exogeNous hormones	100	0.0796574	-0.232335	0.0480451	9.02595e-221	0.00251004
PRS_spinc5	continuous-30090-both_sexes-irnt	Platelet crit	irnt	1.80177	0.419898	0.0480338	1.1422e-220	0.0567881
PRS_spinc5	continuous-LDLC-both_sexes-medadj_irnt			1.80151	0.419836	0.0480267	1.3259e-220	0.0567881
PRS_spinc3	phecode-180.3-females			-0.320086	-0.00741773	-0.0480022	2.21709e-220	0.0100951
PRS_spinc3	categorical-41200-both_sexes-H259	Operative procedures - main OPCS4	H259	0.319872	0.00742365	0.0479708	4.28082e-220	0.010095
PRS_spinc2	categorical-20002-both_sexes-1065	Non-cancer illness code, self-reported	1065	-0.0795278	0.231957	-0.0479669	4.64976e-220	0.00251005
PRS_spinc1	icd10-C21-both_sexes			-0.206489	0.0545068	-0.0479054	1.68401e-219	0.00652559
PRS_spinc2	categorical-20111-both_sexes-8	Illnesses of siblings	8	-0.0794008	0.231586	-0.0478903	2.3112e-219	0.00251006
PRS_spinc4	phecode-250-both_sexes			-0.334178	0.0597	-0.0478668	3.77159e-219	0.0105694
PRS_spinc3	prescriptions-anti-metabolite-both_sexes			-0.319047	-0.00739551	-0.0478464	5.77957e-219	0.0100951
PRS_spinc3	prescriptions-methotrexate-both_sexes			-0.319009	-0.00739432	-0.0478408	6.5012e-219	0.0100951
PRS_spinc4	categorical-41200-both_sexes-N303	Operative procedures - main OPCS4	N303	-0.333723	0.0596204	-0.0478018	1.46902e-218	0.0105694
PRS_spinc1	categorical-20004-both_sexes-1579	Operation code	1579	0.206015	-0.0543675	0.0477964	1.64141e-218	0.00652548
PRS_spinc5	icd10-K50-both_sexes			1.7925	0.417737	0.0477866	2.01753e-218	0.0567888
PRS_spinc3	categorical-41200-both_sexes-T212	Operative procedures - main OPCS4	T212	0.31859	0.00738348	0.0477779	2.41486e-218	0.0100952
PRS_spinc2	continuous-4101-both_sexes-irnt	Heel broadband ultrasound attenuation (left)	irnt	0.0790706	-0.230623	0.0476911	1.47677e-217	0.00251009
PRS_spinc5	continuous-4526-both_sexes			1.78699	0.416458	0.0476406	4.22517e-217	0.0567882
PRS_spinc1	categorical-20003-both_sexes-1140864184	Treatment/medication code	1140864184	-0.205129	0.0541479	-0.0475897	1.2173e-216	0.00652569
PRS_spinc1	categorical-6146-both_sexes-2	Attendance/disability/mobility allowance	2	-0.204931	0.0540978	-0.0475441	3.14156e-216	0.00652569
PRS_spinc1	categorical-41200-both_sexes-L671	Operative procedures - main OPCS4	L671	-0.204826	0.0540712	-0.0475196	5.21834e-216	0.00652569
PRS_spinc3	continuous-DBP-both_sexes-auto_medadj_raw			0.316798	0.00734342	0.0475093	6.46803e-216	0.0100953
PRS_spinc3	categorical-1970-both_sexes-1970	Nervous feelings	1970	0.316334	0.00733249	0.0474396	2.74457e-215	0.0100953
PRS_spinc1	phecode-275.1-both_sexes			-0.204266	0.0539197	-0.0473895	7.73456e-215	0.00652576
PRS_spinc2	biomarkers-30680-both_sexes-irnt	Calcium	irnt	-0.078496	0.228947	-0.0473445	1.96251e-214	0.00251013
PRS_spinc5	continuous-MAP-both_sexes-auto_medadj_irnt			1.7735	0.413309	0.0472801	7.43154e-214	0.0567901
PRS_spinc4	prescriptions-anti-metabolite-both_sexes			-0.329596	0.0588817	-0.0472106	3.11777e-213	0.0105697
PRS_spinc4	prescriptions-methotrexate-both_sexes			-0.32958	0.0588792	-0.0472083	3.26405e-213	0.0105697
PRS_spinc4	phecode-275-both_sexes			0.328588	-0.0587016	0.0470662	6.09333e-212	0.0105698
PRS_spinc3	continuous-DBP-both_sexes-auto_medadj_irnt			0.31337	0.00726387	0.046995	2.62563e-211	0.0100956
PRS_spinc5	categorical-6146-both_sexes-2	Attendance/disability/mobility allowance	2	-1.76069	-0.41032	-0.0469386	8.35405e-211	0.0567909
PRS_spinc4	icd10-G56-both_sexes			-0.327592	0.0585238	-0.0469236	1.13707e-210	0.0105699
PRS_spinc3	continuous-1249-both_sexes			-0.312553	-0.00724489	-0.0468725	3.23494e-210	0.0100956
PRS_spinc5	categorical-20004-both_sexes-1512	Operation code	1512	1.7557	0.409162	0.0468055	1.27568e-209	0.0567915
PRS_spinc4	icd10-E83-both_sexes			0.326412	-0.0583129	0.0467545	3.61236e-209	0.0105699
PRS_spinc1	categorical-20546-both_sexes-3	Substances taken for depression	3	-0.201371	0.0531499	-0.0467183	7.55501e-209	0.00652592
PRS_spinc1	categorical-20002-both_sexes-1458	Non-cancer illness code, self-reported	1458	-0.201269	0.0530909	-0.0466994	1.11162e-208	0.00652525
PRS_spinc4	continuous-904-both_sexes			0.325982	-0.0582362	0.046693	1.26707e-208	0.01057
PRS_spinc1	categorical-20003-both_sexes-1140883066	Treatment/medication code	1140883066	0.201165	-0.0531012	0.0466701	2.01963e-208	0.00652598
PRS_spinc4	phecode-204.12-both_sexes			-0.325239	0.0581026	-0.0465865	1.10848e-207	0.01057
PRS_spinc5	continuous-1687-both_sexes			-1.74617	-0.406939	-0.0465515	2.26081e-207	0.056792
PRS_spinc4	categorical-20533-both_sexes-20533	Trouble falling asleep	20533	0.324954	-0.0580452	0.046546	2.52881e-207	0.01057
PRS_spinc1	phecode-250.1-both_sexes			0.200611	-0.0529549	0.0465416	2.76167e-207	0.00652602
PRS_spinc5	continuous-3062-both_sexes-irnt	Forced vital capacity (FVC)	irnt	1.7422	0.406013	0.0464455	1.94259e-206	0.0567923
PRS_spinc5	continuous-738-both_sexes			-1.74147	-0.405844	-0.0464261	2.87864e-206	0.0567924
PRS_spinc4	phecode-714-both_sexes			-0.323996	0.0578813	-0.0464085	4.11888e-206	0.0105701
PRS_spinc5	icd10-C44-both_sexes			1.74062	0.405646	0.0464035	4.55895e-206	0.0567925
PRS_spinc5	phecode-555.1-both_sexes			1.73914	0.405301	0.0463641	1.01194e-205	0.0567926
PRS_spinc5	categorical-41200-both_sexes-M703	Operative procedures - main OPCS4	M703	1.73615	0.404604	0.0462843	5.08827e-205	0.0567928
PRS_spinc3	continuous-2080-both_sexes			0.307739	0.00713337	0.0461507	7.54039e-204	0.010096
PRS_spinc1	continuous-SBP-both_sexes-combined_irnt			0.198659	-0.0524395	0.0460887	2.63011e-203	0.00652615
PRS_spinc2	icd10-J45-both_sexes			0.0763694	-0.222745	0.0460619	4.50601e-203	0.00251028
PRS_spinc4	categorical-2365-both_sexes-2365	Ever had prostate specific antigen (PSA) test	2365	0.321168	-0.0573764	0.0460034	1.46166e-202	0.0105703
PRS_spinc3	continuous-DBP-both_sexes-combined_medadj_irnt			0.306755	0.0071106	0.046003	1.47158e-202	0.010096
PRS_spinc1	phecode-280-both_sexes			0.198104	-0.0522994	0.0459599	3.49786e-202	0.00652621
PRS_spinc1	phecode-280.1-both_sexes			0.198104	-0.0522994	0.0459599	3.49786e-202	0.00652621
PRS_spinc4	continuous-30150-both_sexes-irnt	EosiNophill count	irnt	0.320407	-0.0572403	0.0458944	1.30119e-201	0.0105704
PRS_spinc2	categorical-20004-both_sexes-1493	Operation code	1493	0.0760589	-0.221833	0.0458755	1.89871e-201	0.00251025
PRS_spinc3	continuous-30010-both_sexes-irnt	Red blood cell (erythrocyte) count	irnt	0.304821	0.00706568	0.045713	4.89962e-200	0.0100962
PRS_spinc3	continuous-1279-both_sexes			-0.304576	-0.00705967	-0.0456762	1.02025e-199	0.0100962
PRS_spinc2	continuous-104460-both_sexes			0.075687	-0.220752	0.0456499	1.72576e-199	0.00251035
PRS_spinc4	prescriptions-anti-inflammatory-both_sexes			-0.318658	0.0569278	-0.0456439	1.94369e-199	0.0105705
PRS_spinc4	prescriptions-sulfasalazine-both_sexes			-0.318658	0.0569278	-0.0456439	1.94369e-199	0.0105705
PRS_spinc1	continuous-PP-both_sexes-auto_medadj_raw			0.196735	-0.0519318	0.0456423	2.0063e-199	0.00652629
PRS_spinc5	continuous-20127-both_sexes-irnt	Neuroticism score	irnt	1.71201	0.398978	0.0456407	2.07301e-199	0.0567945
PRS_spinc5	categorical-41249-both_sexes-1003	Methods of admission to hospital (recoded)	1003	1.70947	0.398386	0.0455731	7.96014e-199	0.0567946
PRS_spinc4	phecode-371.3-both_sexes			0.317635	-0.0567442	0.0454971	3.61348e-198	0.0105706
PRS_spinc5	continuous-MAP-both_sexes-auto_medadj_raw			1.70567	0.397501	0.0454717	5.97375e-198	0.0567949
PRS_spinc5	continuous-30510-both_sexes-irnt	Creatinine (enzymatic) in urine	irnt	1.70457	0.397246	0.0454426	1.06567e-197	0.056795
PRS_spinc2	continuous-30200-both_sexes-irnt	Neutrophill percentage	irnt	0.0753342	-0.219725	0.0454375	1.17842e-197	0.00251035
PRS_spinc4	icd10-I83-both_sexes			0.316362	-0.0565174	0.045315	1.33513e-196	0.0105707
PRS_spinc3	phecode-604-males			-0.302154	-0.0070056	-0.0453129	1.39139e-196	0.0100964
PRS_spinc1	prescriptions-insulin_aspart-both_sexes			0.195148	-0.0515127	0.0452741	2.99682e-196	0.0065264
PRS_spinc1	prescriptions-short-acting_insulin_analog_diabetes-both_sexes			0.195148	-0.0515127	0.0452741	2.99682e-196	0.0065264
PRS_spinc4	icd10-D51-both_sexes			-0.315745	0.0563964	-0.0452275	7.53212e-196	0.0105705
PRS_spinc1	continuous-MAP-both_sexes-auto_medadj_raw			0.194712	-0.0513979	0.0451731	2.20491e-195	0.00652643
PRS_spinc5	categorical-41200-both_sexes-C605	Operative procedures - main OPCS4	C605	-1.69271	-0.394483	-0.0451262	5.55148e-195	0.0567958
PRS_spinc5	continuous-20153-both_sexes-irnt	Forced expiratory volume in 1-second (FEV1), predicted	irnt	-1.69269	-0.394477	-0.0451258	5.60075e-195	0.0567958
PRS_spinc2	categorical-1150-both_sexes-1	Usual side of head for mobile phone use	1	-0.0747789	0.218106	-0.0451026	8.8429e-195	0.00251039
PRS_spinc5	phecode-496.3-both_sexes			1.69	0.393849	0.0450536	2.31846e-194	0.0567964
PRS_spinc2	continuous-24016-both_sexes-irnt	Nitrogen dioxide air pollution	2005	-0.0746884	0.217837	-0.0450489	2.54345e-194	0.00251034
PRS_spinc3	phecode-835-both_sexes			0.300357	0.00696251	0.0450433	2.84005e-194	0.0100965
PRS_spinc4	categorical-4292-both_sexes-3	PM: initial answer	3	-0.313725	0.0560443	-0.0449373	2.27918e-193	0.0105708
PRS_spinc5	categorical-2010-both_sexes-2010	Suffer from 'nerves'	2010	1.68516	0.392721	0.044925	2.90281e-193	0.0567963
PRS_spinc4	categorical-20003-both_sexes-1141179992	Treatment/medication code	1141179992	0.313039	-0.0559239	0.0448389	1.56785e-192	0.0105709
PRS_spinc3	categorical-20116-both_sexes-0	Smoking status	0	-0.298923	-0.00692896	-0.0448285	1.92396e-192	0.0100966
PRS_spinc2	categorical-1150-both_sexes-2	Usual side of head for mobile phone use	2	0.074292	-0.216686	0.0448088	2.82765e-192	0.00251043
PRS_spinc1	categorical-20002-both_sexes-1453	Non-cancer illness code, self-reported	1453	-0.193136	0.0509818	-0.0448075	2.90145e-192	0.00652653
PRS_spinc3	icd10-G56-both_sexes			-0.298667	-0.00692303	-0.0447901	4.07655e-192	0.0100966
PRS_spinc2	continuous-1130-both_sexes			0.0742318	-0.216511	0.0447727	5.73005e-192	0.00251042
PRS_spinc2	continuous-23104-both_sexes-irnt	Body mass index (BMI)	irnt	0.0742303	-0.216505	0.0447717	5.84535e-192	0.00251043
PRS_spinc5	categorical-6146-both_sexes-100	Attendance/disability/mobility allowance	100	1.67141	0.389517	0.0445584	3.74263e-190	0.0567972
PRS_spinc4	phecode-516.1-both_sexes			0.31	-0.0553786	0.0444034	7.59845e-189	0.0105712
PRS_spinc4	phecode-477-both_sexes			0.310001	-0.0553729	0.0444034	7.60124e-189	0.0105712
PRS_spinc4	phecode-516-both_sexes			0.309997	-0.0553866	0.0444034	7.60292e-189	0.0105711
PRS_spinc4	icd10-L43-both_sexes			-0.309998	0.0553771	-0.0444034	7.60343e-189	0.0105711
PRS_spinc4	icd10-R04-both_sexes			0.309997	-0.0553858	0.0444034	7.60503e-189	0.0105711
PRS_spinc4	icd10-M13-both_sexes			0.309863	-0.0553545	0.044384	1.10711e-188	0.0105711
PRS_spinc2	continuous-5132-both_sexes-irnt	3mm strong meridian (right)	irnt	-0.0735173	0.214426	-0.0443416	2.51604e-188	0.00251048
PRS_spinc5	continuous-3581-both_sexes-irnt	Age at meNopause (last menstrual period)	irnt	1.65878	0.386573	0.0442216	2.56186e-187	0.0567981
PRS_spinc5	categorical-41253-both_sexes-70	Inpatient record format	70	1.65812	0.386417	0.044204	3.59991e-187	0.0567982
PRS_spinc5	continuous-2178-both_sexes			-1.65598	-0.385922	-0.0441472	1.0766e-186	0.0567982
PRS_spinc4	continuous-20008-both_sexes-irnt	Interpolated Year when Non-cancer illness first diagNosed	irnt	0.308023	-0.0550278	0.0441205	1.80202e-186	0.0105712
PRS_spinc1	continuous-MAP-both_sexes-combined_medadj_irnt			0.189927	-0.0501346	0.0440629	5.46085e-186	0.00652675
PRS_spinc2	phecode-681-both_sexes			0.0730533	-0.213073	0.0440618	5.57977e-186	0.00251051
PRS_spinc5	continuous-MAP-both_sexes-combined_medadj_irnt			1.65012	0.384556	0.0439909	2.1798e-185	0.0567987
PRS_spinc4	biomarkers-30750-both_sexes-irnt	Glycated haemoglobin (HbA1c)	irnt	-0.306988	0.0548428	-0.0439723	3.11638e-185	0.0105713
PRS_spinc4	categorical-41200-both_sexes-L671	Operative procedures - main OPCS4	L671	-0.306794	0.0548121	-0.0439447	5.28678e-185	0.0105713
PRS_spinc5	continuous-MAP-both_sexes-auto_raw			1.64834	0.384139	0.0439433	5.43635e-185	0.0567988
PRS_spinc1	categorical-20002-both_sexes-1225	Non-cancer illness code, self-reported	1225	0.189273	-0.0499621	0.0439112	1.00543e-184	0.00652679
PRS_spinc4	categorical-20002-both_sexes-1610	Non-cancer illness code, self-reported	1610	-0.306433	0.0547375	-0.0438926	1.43575e-184	0.0105713
PRS_spinc3	categorical-20004-both_sexes-1501	Operation code	1501	-0.292563	-0.00677949	-0.0438747	2.0253e-184	0.010097
PRS_spinc1	continuous-MAP-both_sexes-combined_medadj_raw			0.189115	-0.0499203	0.0438744	2.03485e-184	0.00652681
PRS_spinc3	continuous-5201-both_sexes-irnt	logMAR, final (right)	irnt	-0.292335	-0.00677256	-0.0438403	3.91429e-184	0.0100971
PRS_spinc3	prescriptions-citalopram-both_sexes			0.292299	0.00677679	0.0438361	4.23661e-184	0.0100968
PRS_spinc2	continuous-20075-both_sexes-irnt	Home location at assessment - North co-ordinate (rounded)	irnt	0.0726376	-0.211861	0.043811	6.85307e-184	0.00251054
PRS_spinc3	continuous-30260-both_sexes-irnt	Mean reticulocyte volume	irnt	-0.291576	-0.0067587	-0.0437268	3.42876e-183	0.0100971
PRS_spinc1	phecode-446.5-both_sexes			-0.188393	0.0497297	-0.0437069	5.009e-183	0.00652686
PRS_spinc4	continuous-30200-both_sexes-irnt	Neutrophill percentage	irnt	-0.305094	0.0545049	-0.043701	5.60219e-183	0.0105714
PRS_spinc4	phecode-454.1-both_sexes			0.304988	-0.0544855	0.0436858	7.49385e-183	0.0105714
PRS_spinc1	continuous-MAP-both_sexes-auto_medadj_irnt			0.187904	-0.0496008	0.0435935	4.34748e-182	0.00652689
PRS_spinc1	phecode-716-both_sexes			-0.187793	0.0495714	-0.0435678	7.09541e-182	0.00652689
PRS_spinc4	categorical-20002-both_sexes-1381	Non-cancer illness code, self-reported	1381	-0.304163	0.0543374	-0.0435676	7.11773e-182	0.0105715
PRS_spinc5	phecode-172.2-both_sexes			1.63424	0.380855	0.0435675	7.13109e-182	0.0567997
PRS_spinc5	categorical-41246-both_sexes-1620	Treatment speciality of consultant (recoded)	1620	1.63108	0.380119	0.0434834	3.52967e-181	0.0567998
PRS_spinc4	phecode-362-both_sexes			-0.303405	0.0542023	-0.043459	5.60333e-181	0.0105715
PRS_spinc3	categorical-41200-both_sexes-M703	Operative procedures - main OPCS4	M703	0.289558	0.00671191	0.0434241	1.08659e-180	0.0100972
PRS_spinc1	icd10-K60-both_sexes			0.187137	-0.0493969	0.0434159	1.26977e-180	0.00652691
PRS_spinc1	continuous-4119-both_sexes-irnt	Ankle spacing width (right)	irnt	-0.187055	0.0493765	-0.0433966	1.83203e-180	0.00652694
PRS_spinc1	continuous-2744-both_sexes			-0.186786	0.0493056	-0.0433342	5.96214e-180	0.00652696
PRS_spinc5	continuous-MAP-both_sexes-auto_irnt			1.62308	0.378253	0.04327	2.0102e-179	0.0568005
PRS_spinc2	prescriptions-albuterol-both_sexes			0.0716928	-0.209104	0.0432412	3.46125e-179	0.0025106
PRS_spinc2	prescriptions-beta2-agonist_bronchodilator_asthma-both_sexes			0.0716928	-0.209104	0.0432412	3.46125e-179	0.0025106
PRS_spinc4	icd10-C21-both_sexes			-0.301877	0.0539301	-0.0432402	3.5253e-179	0.0105716
PRS_spinc3	phecode-371.1-both_sexes			-0.28829	-0.00668064	-0.0432341	3.95756e-179	0.0100972
PRS_spinc1	categorical-41200-both_sexes-X892	Operative procedures - main OPCS4	X892	-0.186168	0.049144	-0.0431911	8.902e-179	0.00652697
PRS_spinc4	phecode-697-both_sexes			-0.301393	0.0538434	-0.0431708	1.30562e-178	0.0105717
PRS_spinc4	categorical-20002-both_sexes-1220	Non-cancer illness code, self-reported	1220	-0.30116	0.053802	-0.0431375	2.44651e-178	0.0105717
PRS_spinc3	categorical-20004-both_sexes-1503	Operation code	1503	0.287463	0.00666308	0.04311	4.10957e-178	0.0100973
PRS_spinc5	continuous-49-both_sexes-irnt	Hip circumference	irnt	-1.61317	-0.375943	-0.0430057	2.91758e-177	0.0568011
PRS_spinc4	phecode-585.3-both_sexes			-0.300198	0.05363	-0.0429996	3.27132e-177	0.0105718
PRS_spinc3	categorical-41200-both_sexes-M611	Operative procedures - main OPCS4	M611	0.286682	0.00664508	0.0429929	3.71001e-177	0.0100974
PRS_spinc4	continuous-30080-both_sexes-irnt	Platelet count	irnt	0.300125	-0.0536169	0.0429893	3.969e-177	0.0105717
PRS_spinc4	phecode-716-both_sexes			-0.300088	0.0536103	-0.042984	4.38873e-177	0.0105717
PRS_spinc4	biomarkers-30870-both_sexes-irnt	Triglycerides	irnt	0.299989	-0.0535927	0.0429698	5.7246e-177	0.0105717
PRS_spinc4	icd10-D86-both_sexes			-0.299948	0.0535853	-0.042964	6.38583e-177	0.0105717
PRS_spinc3	categorical-6138-both_sexes-6	Qualifications	6	0.286445	0.00663978	0.0429572	7.24822e-177	0.0100974
PRS_spinc4	continuous-87-both_sexes-irnt	Non-cancer illness year/age first occurred	irnt	0.29978	-0.0535553	0.0429399	1.00298e-176	0.0105718
PRS_spinc3	phecode-496-both_sexes			-0.286094	-0.00662899	-0.0429048	1.93712e-176	0.0100974
PRS_spinc2	categorical-2040-both_sexes-2040	Risk taking	2040	-0.0710791	0.207315	-0.0428711	3.64195e-176	0.00251064
PRS_spinc1	categorical-6150-both_sexes-4	Vascular/heart problems diagNosed by doctor	4	0.184703	-0.0487558	0.042851	5.30059e-176	0.0065271
PRS_spinc1	categorical-41245-both_sexes-1240	Main speciality of consultant (recoded)	1240	-0.184645	0.0487448	-0.0428377	6.79704e-176	0.00652708
PRS_spinc3	continuous-1687-both_sexes			-0.285107	-0.00660864	-0.0427566	3.095e-175	0.0100975
PRS_spinc2	prescriptions-conjugated_estrogen-both_sexes			0.0708145	-0.206526	0.0427108	7.26939e-175	0.00251069
PRS_spinc1	prescriptions-citalopram-both_sexes			-0.183838	0.0485287	-0.0426512	2.20989e-174	0.00652701
PRS_spinc4	phecode-454-both_sexes			0.297651	-0.0531749	0.0426349	2.9939e-174	0.0105719
PRS_spinc2	categorical-20002-both_sexes-1530	Non-cancer illness code, self-reported	1530	-0.0704986	0.205622	-0.042521	2.48813e-173	0.00251067
PRS_spinc4	biomarkers-30690-both_sexes-irnt	Cholesterol	irnt	0.296854	-0.0530326	0.0425206	2.50316e-173	0.010572
PRS_spinc3	phecode-550.5-both_sexes			0.282697	0.00654896	0.0423952	2.56315e-172	0.0100976
PRS_spinc2	icd10-K50-both_sexes			-0.0702396	0.204866	-0.0423647	4.50678e-172	0.00251069
PRS_spinc4	phecode-202.2-both_sexes			-0.295666	0.0528112	-0.0423502	5.89058e-172	0.0105721
PRS_spinc4	prescriptions-calcipotriol-both_sexes			0.295596	-0.0528078	0.0423406	7.03743e-172	0.010572
PRS_spinc4	prescriptions-vitamin_D_derivative-both_sexes			0.295593	-0.0528072	0.0423401	7.09283e-172	0.010572
PRS_spinc2	continuous-30040-both_sexes-irnt	Mean corpuscular volume	irnt	0.0700794	-0.204399	0.0422681	2.6854e-171	0.0025107
PRS_spinc2	categorical-41245-both_sexes-1500	Main speciality of consultant (recoded)	1500	0.0700687	-0.204382	0.0422624	2.97881e-171	0.00251065
PRS_spinc3	continuous-22501-both_sexes-irnt	Year ended full time education	irnt	0.281346	0.00652153	0.0421925	1.08193e-170	0.0100977
PRS_spinc5	continuous-2070-both_sexes			1.5781	0.367772	0.0420709	1.01253e-169	0.0568034
PRS_spinc1	continuous-4100-both_sexes-irnt	Ankle spacing width (left)	irnt	-0.18129	0.0478548	-0.0420591	1.25839e-169	0.00652731
PRS_spinc3	icd10-M20-both_sexes			0.280282	0.00649601	0.042033	2.03035e-169	0.0100978
PRS_spinc5	categorical-6149-both_sexes-1	Mouth/teeth dental problems	1	1.57655	0.367409	0.0420294	2.16932e-169	0.0568035
PRS_spinc1	phecode-695-both_sexes			0.181144	-0.0478176	0.0420253	2.34092e-169	0.00652733
PRS_spinc2	continuous-1498-both_sexes			0.0696389	-0.203114	0.0420023	3.56581e-169	0.00251073
PRS_spinc2	continuous-22704-both_sexes-irnt	Home location - North co-ordinate (rounded)	irnt	0.0696309	-0.203091	0.0419976	3.88917e-169	0.00251073
PRS_spinc3	biomarkers-30600-both_sexes-irnt	Albumin	irnt	0.279879	0.00648753	0.0419726	6.14935e-169	0.0100978
PRS_spinc1	continuous-3143-both_sexes-irnt	Ankle spacing width	irnt	-0.180599	0.0476725	-0.0418989	2.37219e-168	0.00652736
PRS_spinc1	phecode-519.8-both_sexes			-0.180495	0.0476454	-0.0418749	3.68176e-168	0.00652735
PRS_spinc3	phecode-735-both_sexes			0.278426	0.00645155	0.0417532	3.3925e-167	0.0100983
PRS_spinc3	phecode-366-both_sexes			-0.278403	-0.00645333	-0.0417512	3.51735e-167	0.0100979
PRS_spinc1	categorical-2188-both_sexes-2188	Long-standing illness, disability or infirmity	2188	0.179909	-0.0474901	0.0417388	4.41329e-167	0.0065274
PRS_spinc2	phecode-185-males			-0.0691873	0.201797	-0.04173	5.17634e-167	0.00251076
PRS_spinc4	categorical-6148-both_sexes-1	Eye problems/disorders	1	-0.290969	0.051981	-0.0416778	1.34024e-166	0.0105723
PRS_spinc1	categorical-20003-both_sexes-1140870422	Treatment/medication code	1140870422	-0.179327	0.0473368	-0.0416038	5.14699e-166	0.00652744
PRS_spinc5	continuous-MAP-both_sexes-combined_irnt			1.55738	0.362944	0.0415186	2.41392e-165	0.0568047
PRS_spinc1	continuous-4080-both_sexes-irnt	Systolic blood pressure, automated reading	irnt	0.178754	-0.0471854	0.0414708	5.74351e-165	0.00652747
PRS_spinc2	continuous-1309-both_sexes			0.0687527	-0.200529	0.0414679	6.05361e-165	0.00251079
PRS_spinc2	phecode-555.1-both_sexes			-0.0687236	0.200444	-0.0414503	8.31489e-165	0.00251079
PRS_spinc1	phecode-716.9-both_sexes			-0.178205	0.0470404	-0.0413435	5.73947e-164	0.00652751
PRS_spinc1	phecode-709-both_sexes			0.178068	-0.0470046	0.0413116	1.01938e-163	0.00652752
PRS_spinc4	icd10-C82-both_sexes			0.28793	-0.0514469	0.0412419	3.57973e-163	0.0105727
PRS_spinc4	icd10-D48-both_sexes			-0.287807	0.0514338	-0.0412258	4.78977e-163	0.0105723
PRS_spinc2	prescriptions-folic_acid-both_sexes			0.0683162	-0.199256	0.0412047	7.00096e-163	0.00251081
PRS_spinc2	prescriptions-folic_acid_supplement_Food_Supplement-both_sexes			0.0683162	-0.199256	0.0412047	7.00096e-163	0.00251081
PRS_spinc4	phecode-202.21-both_sexes			0.287571	-0.051371	0.0411914	8.88516e-163	0.0105724
PRS_spinc5	biomarkers-30840-both_sexes-irnt	Total bilirubin	irnt	1.5451	0.36008	0.0411911	8.94311e-163	0.0568054
PRS_spinc2	continuous-1349-both_sexes			-0.0682165	0.198965	-0.0411445	2.06511e-162	0.00251082
PRS_spinc4	icd10-Z93-both_sexes			0.286936	-0.0512639	0.0411	4.58815e-162	0.0105726
PRS_spinc2	categorical-6150-both_sexes-100	Vascular/heart problems diagNosed by doctor	100	0.0681183	-0.198679	0.0410853	5.97847e-162	0.00251082
PRS_spinc1	categorical-670-both_sexes-1	Type of accommodation lived in	1	0.177058	-0.0467322	0.0410772	6.9167e-162	0.00652759
PRS_spinc1	categorical-670-both_sexes-2	Type of accommodation lived in	2	-0.177055	0.0467287	-0.0410772	6.91673e-162	0.00652749
PRS_spinc4	phecode-446.5-both_sexes			-0.286626	0.0512052	-0.0410556	1.01784e-161	0.0105726
PRS_spinc4	categorical-41200-both_sexes-H201	Operative procedures - main OPCS4	H201	-0.286265	0.0511406	-0.0410039	2.56875e-161	0.0105726
PRS_spinc1	phecode-740.1-both_sexes			0.176668	-0.0466346	0.0409867	3.49434e-161	0.00652761
PRS_spinc3	categorical-20160-both_sexes-20160	Ever smoked	20160	0.273145	0.00633145	0.0409627	5.37419e-161	0.0100982
PRS_spinc3	phecode-250.24-both_sexes			-0.272326	-0.00630734	-0.0408397	4.82901e-160	0.0100983
PRS_spinc2	categorical-20111-both_sexes-9	Illnesses of siblings	9	0.0677088	-0.197484	0.0408383	4.95274e-160	0.00251085
PRS_spinc2	biomarkers-30840-both_sexes-irnt	Total bilirubin	irnt	-0.0676837	0.197411	-0.0408231	6.49288e-160	0.00251085
PRS_spinc5	phecode-366-both_sexes			-1.5289	-0.356306	-0.0407593	2.02473e-159	0.0568065
PRS_spinc2	categorical-6150-both_sexes-1	Vascular/heart problems diagNosed by doctor	1	-0.0675634	0.19706	-0.0407505	2.36614e-159	0.00251086
PRS_spinc2	continuous-1478-both_sexes			-0.0675464	0.197011	-0.0407402	2.84496e-159	0.00251087
PRS_spinc2	categorical-20003-both_sexes-1141176832	Treatment/medication code	1141176832	0.0674693	-0.196786	0.0406938	6.48102e-159	0.00251087
PRS_spinc2	prescriptions-salmeterol-both_sexes			-0.0674157	0.19663	-0.0406614	1.15297e-158	0.00251087
PRS_spinc2	prescriptions-beta2-agonist_beta_blocker_asthma-both_sexes			-0.0674157	0.19663	-0.0406614	1.15297e-158	0.00251087
PRS_spinc2	continuous-2375-both_sexes			0.0673786	-0.196521	0.0406391	1.71301e-158	0.00251087
PRS_spinc1	categorical-41200-both_sexes-X362	Operative procedures - main OPCS4	X362	-0.175157	0.0462358	-0.0406362	1.80273e-158	0.0065277
PRS_spinc2	phecode-244-both_sexes			0.0673609	-0.19647	0.0406284	2.07083e-158	0.00251087
PRS_spinc5	categorical-6179-both_sexes-3	Mineral and other dietary supplements	3	-1.52289	-0.354915	-0.0405985	3.51853e-158	0.0568074
PRS_spinc4	phecode-443-both_sexes			-0.283414	0.0506328	-0.0405958	3.69306e-158	0.0105727
PRS_spinc1	categorical-2473-both_sexes-2473	Other serious medical condition/disability diagNosed by doctor	2473	0.174977	-0.0461884	0.0405945	3.7753e-158	0.00652771
PRS_spinc4	categorical-41245-both_sexes-1350	Main speciality of consultant (recoded)	1350	-0.283255	0.0506032	-0.0405729	5.54231e-158	0.0105728
PRS_spinc5	categorical-1448-both_sexes-3	Bread type	3	1.52107	0.354482	0.0405506	8.22349e-158	0.0568069
PRS_spinc4	phecode-281-both_sexes			-0.282962	0.0505507	-0.0405308	1.16738e-157	0.0105728
PRS_spinc1	continuous-PP-both_sexes-combined_medadj_raw			0.174702	-0.0461156	0.0405306	1.17087e-157	0.00652773
PRS_spinc3	continuous-23111-both_sexes-irnt	Leg fat percentage (right)	irnt	-0.270178	-0.00626275	-0.0405178	1.47054e-157	0.0100984
PRS_spinc2	continuous-1249-both_sexes			0.0671237	-0.195778	0.0404854	2.60693e-157	0.00251089
[truncated: 2,138 more rows]

## Sheet: Supplementary Table 28. All RSP
spinc_name	pheNo_name	pheNo_desc	coding	beta	intercept	pearsonr	p	se
PRS_spinc0	biomarkers-30600-both_sexes-irnt	Albumin	irnt	0.17493	0.034545	0.0761948	0	0.0034696
PRS_spinc0	phecode-580.12-both_sexes			-0.598496	-0.118201	-0.260688	0	0.00335942
PRS_spinc0	phecode-580.2-both_sexes			-0.716055	-0.141415	-0.311893	0	0.00330616
PRS_spinc0	phecode-580.3-both_sexes			-0.610908	-0.120639	-0.266097	0	0.00335424
PRS_spinc0	phecode-580.31-both_sexes			-0.610913	-0.120643	-0.266097	0	0.00335426
PRS_spinc0	phecode-585.3-both_sexes			-0.325036	-0.064188	-0.141577	0	0.00344468
PRS_spinc0	phecode-593-both_sexes			1.0071	0.198882	0.438667	0	0.00312705
PRS_spinc0	phecode-600-males			0.278498	0.0549977	0.121306	0	0.00345402
PRS_spinc0	phecode-604-males			0.281822	0.0556525	0.122754	0	0.00345341
PRS_spinc0	phecode-604.1-males			0.431683	0.0852499	0.188031	0	0.00341763
PRS_spinc0	phecode-695-both_sexes			-0.822493	-0.162427	-0.358256	0	0.00324875
PRS_spinc0	phecode-695.4-both_sexes			-1.01863	-0.201157	-0.443684	0	0.00311848
PRS_spinc0	phecode-695.42-both_sexes			-0.975156	-0.192574	-0.424752	0	0.00315022
PRS_spinc0	phecode-695.7-both_sexes			-0.475912	-0.0939807	-0.207295	0	0.00340412
PRS_spinc0	phecode-696.41-both_sexes			-0.158951	-0.0313854	-0.0692355	0	0.00347134
PRS_spinc0	phecode-697-both_sexes			-0.621373	-0.122709	-0.270653	0	0.00334985
PRS_spinc0	phecode-709-both_sexes			-0.892627	-0.176276	-0.388805	0	0.00320594
PRS_spinc0	phecode-709.2-both_sexes			-0.776788	-0.153399	-0.338348	0	0.00327449
PRS_spinc0	phecode-711-both_sexes			0.268773	0.0530802	0.117071	0	0.00345579
PRS_spinc0	phecode-713-both_sexes			0.204962	0.0404722	0.0892758	0	0.00346583
PRS_spinc0	phecode-580-both_sexes			-0.554774	-0.109566	-0.241641	0	0.00337665
PRS_spinc0	phecode-714-both_sexes			0.393182	0.0776454	0.17126	0	0.00342831
PRS_spinc0	phecode-561.1-both_sexes			-0.811545	-0.160261	-0.353489	0	0.00325505
PRS_spinc0	phecode-555.2-both_sexes			0.37318	0.0736956	0.162548	0	0.00343344
PRS_spinc0	phecode-477-both_sexes			0.427403	0.0844117	0.186163	0	0.00341893
PRS_spinc0	phecode-495-both_sexes			-0.179223	-0.0353929	-0.078065	0	0.0034691
PRS_spinc0	phecode-496.1-both_sexes			-0.146386	-0.028909	-0.0637617	0	0.00347265
PRS_spinc0	phecode-496.2-both_sexes			-0.145127	-0.0286596	-0.0632135	0	0.00347276
PRS_spinc0	phecode-496.21-both_sexes			-0.161573	-0.0319073	-0.0703768	0	0.00347109
PRS_spinc0	phecode-496.3-both_sexes			0.355812	0.0702664	0.154981	0	0.0034377
PRS_spinc0	phecode-516-both_sexes			0.427397	0.0843962	0.186163	0	0.00341888
PRS_spinc0	phecode-516.1-both_sexes			0.427401	0.0844055	0.186163	0	0.00341891
PRS_spinc0	phecode-519-both_sexes			0.191736	0.0378637	0.0835152	0	0.00346755
PRS_spinc0	phecode-519.8-both_sexes			0.240543	0.0475029	0.104775	0	0.00346056
PRS_spinc0	phecode-530-both_sexes			0.294146	0.0580878	0.128122	0	0.00345104
PRS_spinc0	phecode-530.1-both_sexes			0.256634	0.05068	0.111783	0	0.00345791
PRS_spinc0	phecode-530.11-both_sexes			0.444282	0.087736	0.193517	0	0.00341394
PRS_spinc0	phecode-535-both_sexes			-0.622635	-0.122955	-0.271202	0	0.00334932
PRS_spinc0	phecode-550-both_sexes			0.266666	0.0526611	0.116153	0	0.00345616
PRS_spinc0	phecode-550.1-both_sexes			0.248853	0.0491435	0.108394	0	0.00345921
PRS_spinc0	phecode-550.2-both_sexes			0.141973	0.0280366	0.0618397	0	0.00347305
PRS_spinc1	categorical-6154-both_sexes-2	Medication for pain relief, constipation, heartburn	2	6.99988	-0.653919	0.151272	0	0.0693283
PRS_spinc0	phecode-555.1-both_sexes			0.174031	0.0343673	0.0758032	0	0.00346971
PRS_spinc0	phecode-559-both_sexes			0.293928	0.058046	0.128028	0	0.00345107
PRS_spinc0	phecode-475-both_sexes			0.44616	0.0881079	0.194335	0	0.00341339
PRS_spinc0	phecode-714.1-both_sexes			0.371497	0.0733632	0.161814	0	0.00343386
PRS_spinc0	phecode-715.2-both_sexes			0.46577	0.0919802	0.202877	0	0.00340735
PRS_spinc0	prescriptions-chloramphenicol-both_sexes			0.453061	0.0894668	0.197342	0	0.00341127
PRS_spinc0	prescriptions-chlorhexidine_neomycin-both_sexes			0.477329	0.0942625	0.207912	0	0.00340368
PRS_spinc0	prescriptions-corticosteroid-both_sexes			0.161614	0.0319148	0.070395	0	0.00347108
PRS_spinc0	prescriptions-corticosteroid_amiNoglycoside_antibiotic_antibiotic-both_sexes			0.548834	0.108384	0.239058	0	0.00337882
PRS_spinc0	prescriptions-dexamethasone_acetic_acid_neomycin-both_sexes			0.548834	0.108384	0.239058	0	0.00337882
PRS_spinc0	prescriptions-erythromycin-both_sexes			0.395207	0.0780428	0.172141	0	0.00342778
PRS_spinc0	prescriptions-ferrous_fumarate-both_sexes			-0.371061	-0.0732738	-0.161628	0	0.00343388
PRS_spinc0	prescriptions-folic_acid-both_sexes			-0.212596	-0.0419829	-0.0926012	0	0.00346476
PRS_spinc0	prescriptions-folic_acid_supplement_Food_Supplement-both_sexes			-0.212596	-0.0419829	-0.0926012	0	0.00346476
PRS_spinc0	prescriptions-gentamicin_hydrocortisone-both_sexes			0.368759	0.0728288	0.160624	0	0.00343449
PRS_spinc0	prescriptions-hydroxocobalamin-both_sexes			-0.416511	-0.0822525	-0.181421	0	0.00342197
PRS_spinc0	prescriptions-hydroxychloroquine-both_sexes			0.192934	0.0381022	0.0840373	0	0.0034674
PRS_spinc0	prescriptions-iNorganic_salt_vitamin_D_dietary_supplement-both_sexes			-0.189276	-0.0373787	-0.082444	0	0.00346785
PRS_spinc0	prescriptions-insulin_aspart-both_sexes			-0.468361	-0.0924918	-0.204006	0	0.00340654
PRS_spinc0	prescriptions-insulin_glargine-both_sexes			-0.53431	-0.105516	-0.232731	0	0.00338417
PRS_spinc0	prescriptions-iron_supplement-both_sexes			-0.371061	-0.0732738	-0.161628	0	0.00343388
PRS_spinc0	prescriptions-levothyroxine-both_sexes			-0.358906	-0.0708767	-0.15633	0	0.00343693
PRS_spinc0	prescriptions-long-acting_insulin_analog_diabetes-both_sexes			-0.53431	-0.105516	-0.232731	0	0.00338417
PRS_spinc0	prescriptions-lysosomal_pH_modulator_TLR_antagonist_anti-malarial-both_sexes			0.192934	0.0381022	0.0840373	0	0.0034674
PRS_spinc0	prescriptions-carbimazole-both_sexes			-0.889996	-0.175756	-0.387659	0	0.00320761
PRS_spinc0	phecode-715-both_sexes			0.292279	0.0577186	0.127309	0	0.0034514
PRS_spinc0	prescriptions-calcium_carbonate_vitamin_D3-both_sexes			-0.189276	-0.0373787	-0.082444	0	0.00346785
PRS_spinc0	prescriptions-betamethasone-both_sexes			0.162803	0.0321504	0.0709129	0	0.00347096
PRS_spinc0	phecode-716-both_sexes			-0.131669	-0.0260019	-0.0573515	0	0.00347399
PRS_spinc0	phecode-716.9-both_sexes			-0.14283	-0.0282061	-0.062213	0	0.00347298
PRS_spinc0	phecode-735-both_sexes			-0.155085	-0.0306285	-0.0675486	0	0.00347189
PRS_spinc0	phecode-735.3-both_sexes			0.228426	0.0451117	0.0994961	0	0.00346246
PRS_spinc0	phecode-830-both_sexes			0.15621	0.0308483	0.068041	0	0.00347165
PRS_spinc0	phecode-835-both_sexes			-0.162957	-0.0321805	-0.0709796	0	0.00347096
PRS_spinc0	prescriptions-Antiviral-both_sexes			-0.385288	-0.0760926	-0.167822	0	0.00343034
PRS_spinc0	prescriptions-acyclovir-both_sexes			-0.385288	-0.0760926	-0.167822	0	0.00343034
PRS_spinc0	prescriptions-albuterol-both_sexes			-0.132695	-0.0262045	-0.0577983	0	0.0034739
PRS_spinc0	prescriptions-amiNoglycoside_antibiotic_corticosteroid_antibiotic-both_sexes			0.368759	0.0728288	0.160624	0	0.00343449
PRS_spinc0	prescriptions-amiNoglycoside_antibiotic_dihydrofolate_reductase_inhibitor_antibiotic-both_sexes			0.61215	0.120885	0.266637	0	0.00335374
PRS_spinc0	prescriptions-amiNosalicylates_anti-inflammatory_IBD-both_sexes			0.63907	0.126198	0.278361	0	0.0033422
PRS_spinc0	prescriptions-anti-inflammatory-both_sexes			0.632178	0.124842	0.27536	0	0.0033452
PRS_spinc0	prescriptions-anti-metabolite-both_sexes			0.448622	0.0885938	0.195408	0	0.00341263
PRS_spinc0	prescriptions-antiseptic_amiNoglycoside_antibiotic-both_sexes			0.477329	0.0942625	0.207912	0	0.00340368
PRS_spinc0	prescriptions-bacteriostatic_antibiotic_antibiotic-both_sexes			0.631476	0.124704	0.275054	0	0.00334551
PRS_spinc0	prescriptions-beclometasone-both_sexes			0.25271	0.0499052	0.110074	0	0.00345857
PRS_spinc0	prescriptions-beclomethasone_dipropionate-both_sexes			0.319767	0.0631481	0.139282	0	0.0034458
PRS_spinc0	prescriptions-beta2-agonist_bronchodilator_asthma-both_sexes			-0.132695	-0.0262045	-0.0577983	0	0.0034739
PRS_spinc0	prescriptions-bisphosphanate_osteoporosis-both_sexes			0.24924	0.0492198	0.108562	0	0.00345915
PRS_spinc0	phecode-454.1-both_sexes			0.224349	0.0443044	0.0977205	0	0.00346306
PRS_spinc0	phecode-454-both_sexes			0.21236	0.0419368	0.0924986	0	0.0034648
PRS_spinc0	phecode-446.5-both_sexes			0.267127	0.0527522	0.116353	0	0.00345609
PRS_spinc0	icd10-J45-both_sexes			-0.186252	-0.036781	-0.0811264	0	0.00346825
PRS_spinc0	icd10-K29-both_sexes			-0.452989	-0.0894558	-0.197311	0	0.00341129
PRS_spinc0	icd10-K40-both_sexes			0.248033	0.0489815	0.108037	0	0.00345935
PRS_spinc0	icd10-K44-both_sexes			0.139844	0.0276163	0.0609124	0	0.00347326
PRS_spinc0	icd10-K50-both_sexes			0.17852	0.0352542	0.0777584	0	0.00346918
PRS_spinc0	icd10-K51-both_sexes			0.344972	0.0681251	0.150261	0	0.00344021
PRS_spinc0	icd10-L43-both_sexes			-0.427397	-0.0844058	-0.186163	0	0.00341889
PRS_spinc0	icd10-M05-both_sexes			0.32941	0.0650499	0.143482	0	0.00344372
PRS_spinc0	icd10-M06-both_sexes			0.506268	0.0999778	0.220517	0	0.00339406
PRS_spinc0	icd10-M13-both_sexes			0.240821	0.0475593	0.104895	0	0.00346052
PRS_spinc0	icd10-M17-both_sexes			-0.158894	-0.0313784	-0.0692099	0	0.00347137
PRS_spinc0	icd10-M20-both_sexes			-0.156027	-0.0308131	-0.0679614	0	0.00347167
PRS_spinc0	icd10-M31-both_sexes			0.229505	0.0453264	0.0999664	0	0.00346229
PRS_spinc0	icd10-M32-both_sexes			-0.975154	-0.192575	-0.424752	0	0.00315022
PRS_spinc0	icd10-M35-both_sexes			-0.300423	-0.0593274	-0.130856	0	0.0034498
PRS_spinc0	icd10-N04-both_sexes			-0.718261	-0.141848	-0.312855	0	0.00330504
PRS_spinc0	icd10-N08-both_sexes			-0.610915	-0.120649	-0.266097	0	0.00335428
PRS_spinc0	icd10-N48-both_sexes			0.222271	0.043889	0.0968153	0	0.00346338
PRS_spinc0	icd10-R04-both_sexes			0.427396	0.0843967	0.186163	0	0.00341888
PRS_spinc0	icd10-J44-both_sexes			-0.170452	-0.0336608	-0.0742443	0	0.00347011
PRS_spinc0	icd10-Z93-both_sexes			0.294891	0.0582317	0.128447	0	0.00345089
PRS_spinc0	icd10-J43-both_sexes			-0.144483	-0.0285345	-0.0629334	0	0.00347281
PRS_spinc0	icd10-I83-both_sexes			0.232658	0.0459454	0.10134	0	0.0034618
PRS_spinc0	icd10-C21-both_sexes			0.357764	0.0706515	0.155833	0	0.0034372
PRS_spinc0	icd10-C82-both_sexes			0.332144	0.0655831	0.144671	0	0.00344316
PRS_spinc0	icd10-C83-both_sexes			-0.300592	-0.0593684	-0.130931	0	0.00344974
PRS_spinc0	icd10-C85-both_sexes			-0.362434	-0.0715702	-0.157866	0	0.00343611
PRS_spinc0	icd10-C91-both_sexes			-0.224417	-0.0443208	-0.0977492	0	0.00346309
PRS_spinc0	icd10-D50-both_sexes			-0.276047	-0.0544947	-0.120241	0	0.0034544
PRS_spinc0	icd10-D51-both_sexes			-0.23588	-0.0465924	-0.102745	0	0.00346123
PRS_spinc0	icd10-D64-both_sexes			-0.530866	-0.104836	-0.231231	0	0.00338542
PRS_spinc0	icd10-D86-both_sexes			-0.604544	-0.119385	-0.263324	0	0.00335691
PRS_spinc0	icd10-E03-both_sexes			-0.255895	-0.0505341	-0.111461	0	0.00345803
PRS_spinc0	icd10-E05-both_sexes			-0.961762	-0.189929	-0.418919	0	0.00315967
PRS_spinc0	icd10-E10-both_sexes			-0.509376	-0.100592	-0.221871	0	0.00339299
PRS_spinc0	icd10-E14-both_sexes			-0.311274	-0.0614692	-0.135583	0	0.00344758
PRS_spinc0	icd10-E16-both_sexes			-0.518094	-0.102312	-0.225668	0	0.00338995
PRS_spinc0	icd10-E83-both_sexes			0.1533	0.0302736	0.0667734	0	0.00347195
PRS_spinc0	icd10-H00-both_sexes			0.609371	0.120335	0.265424	0	0.00335493
PRS_spinc0	icd10-H06-both_sexes			-0.435369	-0.0859821	-0.189634	0	0.0034166
PRS_spinc0	icd10-H20-both_sexes			0.283476	0.0559833	0.123474	0	0.0034531
PRS_spinc0	icd10-H36-both_sexes			-0.545248	-0.107676	-0.237496	0	0.00338016
PRS_spinc0	icd10-J32-both_sexes			0.594477	0.117401	0.258939	0	0.00336103
PRS_spinc0	phecode-070.4-both_sexes			-0.797382	-0.157467	-0.347318	0	0.0032631
PRS_spinc0	phecode-180-females			-0.256431	-0.0506433	-0.111695	0	0.00345794
PRS_spinc0	phecode-180.3-females			-0.407073	-0.0803869	-0.17731	0	0.00342459
PRS_spinc0	phecode-255.21-both_sexes			-0.862404	-0.170308	-0.37564	0	0.00322489
PRS_spinc0	phecode-275-both_sexes			0.155891	0.0307853	0.067902	0	0.00347169
PRS_spinc0	phecode-275.1-both_sexes			0.194865	0.0384818	0.0848779	0	0.00346716
PRS_spinc0	phecode-280-both_sexes			-0.610167	-0.120502	-0.265772	0	0.00335458
PRS_spinc0	phecode-280.1-both_sexes			-0.610167	-0.120502	-0.265772	0	0.00335458
PRS_spinc0	phecode-281-both_sexes			-0.299808	-0.0592061	-0.130589	0	0.00344992
PRS_spinc0	phecode-281.1-both_sexes			-0.291626	-0.0575868	-0.127024	0	0.00345154
PRS_spinc0	phecode-281.11-both_sexes			-0.305527	-0.0603278	-0.133088	0	0.00344855
PRS_spinc0	phecode-281.12-both_sexes			-0.273425	-0.05399	-0.119092	0	0.00345508
PRS_spinc0	phecode-285-both_sexes			-0.793879	-0.156775	-0.345793	0	0.00326506
PRS_spinc0	phecode-335-both_sexes			-0.542567	-0.107146	-0.236328	0	0.00338115
PRS_spinc0	phecode-362-both_sexes			-0.194004	-0.0383123	-0.0845027	0	0.00346728
PRS_spinc0	phecode-362.7-both_sexes			-0.331332	-0.0654314	-0.14432	0	0.00344329
PRS_spinc0	phecode-371-both_sexes			0.582279	0.114988	0.253625	0	0.00336594
PRS_spinc0	phecode-371.1-both_sexes			0.314854	0.0621792	0.137143	0	0.00344682
PRS_spinc0	phecode-371.3-both_sexes			0.321223	0.0634357	0.139915	0	0.00344551
PRS_spinc0	phecode-443-both_sexes			-0.236108	-0.0466251	-0.102843	0	0.00346125
PRS_spinc0	phecode-446-both_sexes			0.20559	0.0406009	0.0895496	0	0.00346573
PRS_spinc0	phecode-446.4-both_sexes			0.159879	0.0315679	0.0696398	0	0.00347124
PRS_spinc0	phecode-255.2-both_sexes			-0.862404	-0.170309	-0.37564	0	0.00322489
PRS_spinc0	phecode-251.1-both_sexes			-0.542858	-0.107204	-0.236454	0	0.00338104
PRS_spinc0	phecode-251-both_sexes			-0.547282	-0.108076	-0.238382	0	0.0033794
PRS_spinc0	phecode-250.7-both_sexes			-0.538921	-0.106426	-0.23474	0	0.00338249
PRS_spinc0	phecode-184.2-females			0.249002	0.0491823	0.108459	0	0.0034592
PRS_spinc0	phecode-185-males			0.137526	0.0271586	0.0599029	0	0.00347347
PRS_spinc0	phecode-202-both_sexes			-0.207176	-0.0409168	-0.0902401	0	0.00346553
PRS_spinc0	phecode-202.2-both_sexes			-0.302495	-0.0597458	-0.131758	0	0.00344941
PRS_spinc0	phecode-202.21-both_sexes			0.331955	0.0655575	0.144592	0	0.00344312
PRS_spinc0	phecode-202.24-both_sexes			-0.362427	-0.0715657	-0.157866	0	0.00343604
PRS_spinc0	phecode-204.1-both_sexes			-0.224695	-0.0443733	-0.0978705	0	0.00346303
PRS_spinc0	phecode-211-both_sexes			0.152401	0.0300979	0.0663819	0	0.00347203
PRS_spinc0	phecode-242-both_sexes			-0.927446	-0.183152	-0.403971	0	0.00318315
PRS_spinc0	prescriptions-macrolide_antibiotic_antibiotic-both_sexes			0.369533	0.0729862	0.160964	0	0.00343423
PRS_spinc0	phecode-242.1-both_sexes			-0.883176	-0.174409	-0.384688	0	0.00321194
PRS_spinc0	phecode-244-both_sexes			-0.266899	-0.0527072	-0.116254	0	0.00345612
PRS_spinc0	phecode-244.1-both_sexes			-0.479825	-0.0947609	-0.208997	0	0.0034029
PRS_spinc0	phecode-244.4-both_sexes			-0.260228	-0.0513898	-0.113348	0	0.00345729
PRS_spinc0	phecode-246-both_sexes			-0.280465	-0.055384	-0.122164	0	0.00345364
PRS_spinc0	phecode-250-both_sexes			-0.235424	-0.0464919	-0.102545	0	0.00346138
PRS_spinc0	phecode-250.1-both_sexes			-0.496433	-0.0980355	-0.216233	0	0.00339739
PRS_spinc0	phecode-250.11-both_sexes			-0.520274	-0.102743	-0.226618	0	0.00338919
PRS_spinc0	phecode-250.13-both_sexes			-0.537203	-0.106087	-0.233992	0	0.00338311
PRS_spinc0	phecode-250.6-both_sexes			0.132934	0.026253	0.0579024	0	0.00347388
PRS_spinc0	phecode-242.3-both_sexes			-0.607468	-0.119955	-0.2646	0	0.00335566
PRS_spinc0	continuous-whr-both_sexes-irnt			0.303782	0.0599909	0.13232	0	0.00344912
PRS_spinc0	prescriptions-mesalazine-both_sexes			0.345196	0.0681203	0.150371	0	0.00343986
PRS_spinc0	prescriptions-methotrexate-both_sexes			0.448629	0.0885953	0.195411	0	0.00341263
PRS_spinc0	categorical-6152-both_sexes-8	Blood clot, DVT, bronchitis, emphysema, asthma, rhinitis, eczema, allergy diagNosed by doctor	8	-0.408276	-0.0806262	-0.177834	0	0.00342425
PRS_spinc0	categorical-6152-both_sexes-9	Blood clot, DVT, bronchitis, emphysema, asthma, rhinitis, eczema, allergy diagNosed by doctor	9	-0.153273	-0.0302684	-0.0667618	0	0.00347195
PRS_spinc0	categorical-6153-both_sexes-100	Medication for cholesterol, blood pressure, diabetes, or take exogeNous hormones	100	-0.135594	-0.0267772	-0.0590613	0	0.00347364
PRS_spinc0	categorical-6153-both_sexes-3	Medication for cholesterol, blood pressure, diabetes, or take exogeNous hormones	3	-0.600995	-0.118684	-0.261778	0	0.00335837
PRS_spinc0	categorical-6154-both_sexes-100	Medication for pain relief, constipation, heartburn	100	-0.874832	-0.172762	-0.381054	0	0.00321718
PRS_spinc0	categorical-6154-both_sexes-3	Medication for pain relief, constipation, heartburn	3	0.785431	0.155107	0.342113	0	0.00326975
PRS_spinc1	categorical-1210-both_sexes-1210	SNoring	1210	-5.4261	0.506899	-0.117262	0	0.0696516
PRS_spinc1	categorical-1468-both_sexes-5	Cereal type	5	4.48612	-0.419087	0.096948	0	0.0698051
PRS_spinc1	categorical-1647-both_sexes-6	Country of birth (UK/elsewhere)	6	-8.55068	0.798793	-0.184787	0	0.0689274
PRS_spinc1	categorical-1707-both_sexes-1	Handedness (chirality/laterality)	1	12.5525	-1.17264	0.271267	0	0.0675057
PRS_spinc1	categorical-1707-both_sexes-2	Handedness (chirality/laterality)	2	-14.1553	1.32236	-0.305906	0	0.0667729
PRS_spinc1	categorical-1920-both_sexes-1920	Mood swings	1920	5.6	-0.523145	0.12102	0	0.06962
PRS_spinc1	categorical-1930-both_sexes-1930	Miserableness	1930	3.18385	-0.297431	0.0688052	0	0.0699692
PRS_spinc1	categorical-1950-both_sexes-1950	Sensitivity / hurt feelings	1950	6.59158	-0.615776	0.142448	0	0.0694202
PRS_spinc1	categorical-1960-both_sexes-1960	Fed-up feelings	1960	4.5458	-0.424662	0.0982377	0	0.0697962
PRS_spinc1	categorical-1970-both_sexes-1970	Nervous feelings	1970	2.96951	-0.277408	0.0641732	0	0.0699909
PRS_spinc1	categorical-1990-both_sexes-1990	Tense / 'highly strung'	1990	3.23734	-0.302427	0.069961	0	0.0699636
PRS_spinc1	categorical-2000-both_sexes-2000	Worry too long after embarrassment	2000	3.46445	-0.323644	0.074869	0	0.0699386
PRS_spinc1	categorical-6159-both_sexes-1	Pain type(s) experienced in last month	1	3.88264	-0.362711	0.0839065	0	0.0698881
PRS_spinc0	categorical-6152-both_sexes-100	Blood clot, DVT, bronchitis, emphysema, asthma, rhinitis, eczema, allergy diagNosed by doctor	100	0.190743	0.037668	0.0830827	0	0.00346769
PRS_spinc1	categorical-6159-both_sexes-100	Pain type(s) experienced in last month	100	-3.79172	0.354217	-0.0819415	0	0.0698996
PRS_spinc0	categorical-6150-both_sexes-100	Vascular/heart problems diagNosed by doctor	100	-0.14231	-0.0281035	-0.0619867	0	0.00347302
PRS_spinc0	categorical-6149-both_sexes-100	Mouth/teeth dental problems	100	0.18458	0.036451	0.0803979	0	0.00346846
PRS_spinc0	categorical-41245-both_sexes-1310	Main speciality of consultant (recoded)	1310	-0.234701	-0.0463487	-0.102229	0	0.00346149
PRS_spinc0	categorical-41245-both_sexes-1820	Main speciality of consultant (recoded)	1820	0.15189	0.0299959	0.0661593	0	0.00347209
PRS_spinc0	categorical-41245-both_sexes-1860	Main speciality of consultant (recoded)	1860	0.987293	0.19497	0.430039	0	0.00314152
PRS_spinc0	categorical-41246-both_sexes-1220	Treatment speciality of consultant (recoded)	1220	-0.168906	-0.0333555	-0.0735711	0	0.00347029
PRS_spinc0	categorical-41246-both_sexes-1430	Treatment speciality of consultant (recoded)	1430	0.351478	0.0694108	0.153094	0	0.00343871
PRS_spinc0	categorical-41246-both_sexes-1490	Treatment speciality of consultant (recoded)	1490	-0.38641	-0.0763082	-0.16831	0	0.00343008
PRS_spinc0	categorical-41246-both_sexes-2510	Treatment speciality of consultant (recoded)	2510	0.177163	0.0349861	0.0771677	0	0.00346934
PRS_spinc0	categorical-41246-both_sexes-2610	Treatment speciality of consultant (recoded)	2610	0.914798	0.180654	0.398462	0	0.00319154
PRS_spinc0	categorical-41247-both_sexes-1000	Patient classification on admission (recoded)	1000	0.142877	0.0282137	0.0622333	0	0.00347297
PRS_spinc0	categorical-4598-both_sexes-4598	Ever depressed for a whole week	4598	0.469901	0.092809	0.204679	0	0.00340601
PRS_spinc0	categorical-4631-both_sexes-4631	Ever unenthusiastic/disinterested for a whole week	4631	0.521462	0.102981	0.227136	0	0.00338876
PRS_spinc0	categorical-6138-both_sexes-6	Qualifications	6	0.166979	0.032975	0.0727317	0	0.0034705
PRS_spinc0	categorical-6144-both_sexes-3	Never eat eggs, dairy, wheat, sugar	3	-1.15412	-0.227915	-0.502703	0	0.00300807
PRS_spinc0	categorical-6144-both_sexes-5	Never eat eggs, dairy, wheat, sugar	5	0.691457	0.136549	0.301181	0	0.00331814
PRS_spinc0	categorical-6146-both_sexes-2	Attendance/disability/mobility allowance	2	0.14787	0.0292039	0.0644087	0	0.00347248
PRS_spinc0	categorical-6148-both_sexes-1	Eye problems/disorders	1	-0.275652	-0.0544358	-0.120067	0	0.00345454
PRS_spinc0	categorical-6148-both_sexes-100	Eye problems/disorders	100	0.190953	0.0376961	0.0831753	0	0.00346761
PRS_spinc0	categorical-6148-both_sexes-6	Eye problems/disorders	6	-0.190794	-0.0376783	-0.0831049	0	0.00346768
PRS_spinc0	categorical-6149-both_sexes-1	Mouth/teeth dental problems	1	0.364495	0.0719803	0.158764	0	0.00343558
PRS_spinc0	categorical-6149-both_sexes-6	Mouth/teeth dental problems	6	-0.648425	-0.128051	-0.282438	0	0.00333803
PRS_spinc0	categorical-41245-both_sexes-1240	Main speciality of consultant (recoded)	1240	0.284854	0.0562571	0.124075	0	0.00345282
PRS_spinc1	continuous-1100-both_sexes			-3.99382	0.373097	-0.0863093	0	0.0698736
PRS_spinc1	continuous-1220-both_sexes			-4.01994	0.375537	-0.0868736	0	0.0698703
PRS_spinc1	continuous-FEV1FVC-both_sexes-irnt			-3.11355	0.290864	-0.0672859	0	0.0699765
PRS_spinc1	icd10-E66-both_sexes			3.82473	-0.357301	0.082655	0	0.0698954
PRS_spinc1	icd10-K60-both_sexes			11.999	-1.12092	0.259306	0	0.0677362
PRS_spinc1	icd10-K65-both_sexes			3.52987	-0.329757	0.0762828	0	0.0699311
PRS_spinc1	icd10-M16-both_sexes			4.55323	-0.425357	0.0983984	0	0.0697951
PRS_spinc1	phecode-278-both_sexes			3.74594	-0.349941	0.0809523	0	0.0699053
PRS_spinc1	phecode-278.1-both_sexes			3.82566	-0.357388	0.0826751	0	0.0698953
PRS_spinc1	phecode-567-both_sexes			3.52987	-0.329757	0.0762828	0	0.0699311
PRS_spinc1	phecode-740-both_sexes			7.4259	-0.693717	0.160479	0	0.0692264
PRS_spinc1	phecode-740.1-both_sexes			6.85963	-0.640817	0.148241	0	0.0693605
PRS_spinc1	categorical-20003-both_sexes-2038460150	Treatment/medication code	2038460150	6.713	-0.627119	0.145072	0	0.0693935
PRS_spinc1	categorical-20110-both_sexes-11	Illnesses of mother	11	-17.8029	1.66311	-0.384732	0	0.0647369
PRS_spinc1	categorical-2020-both_sexes-2020	Loneliness, isolation	2020	5.84018	-0.545582	0.12621	0	0.0695746
PRS_spinc1	categorical-2030-both_sexes-2030	Guilty feelings	2030	3.69353	-0.345045	0.0798197	0	0.0699116
PRS_spinc1	categorical-20533-both_sexes-20533	Trouble falling asleep	20533	25.8938	-2.41895	0.559585	0	0.058126
PRS_spinc1	categorical-2395-both_sexes-1	Hair/balding pattern	1	3.76836	-0.352035	0.0814367	0	0.0699025
PRS_spinc1	categorical-2395-both_sexes-4	Hair/balding pattern	4	-3.79631	0.354646	-0.0820408	0	0.069899
PRS_spinc1	categorical-41249-both_sexes-1001	Methods of admission to hospital (recoded)	1001	7.35553	-0.687141	0.158958	0	0.0692436
PRS_spinc1	categorical-6154-both_sexes-100	Medication for pain relief, constipation, heartburn	100	-3.78303	0.353406	-0.0817539	0	0.0699007
PRS_spinc1	continuous-738-both_sexes			-2.79705	0.261296	-0.0604461	0	0.0700072
PRS_spinc1	continuous-1190-both_sexes			-6.7369	0.629351	-0.145589	0	0.0693881
PRS_spinc1	continuous-5201-both_sexes-irnt	logMAR, final (right)	irnt	3.66157	-0.342055	0.0791284	0	0.069916
PRS_spinc1	continuous-3063-both_sexes-irnt	Forced expiratory volume in 1-second (FEV1)	irnt	-4.02181	0.375712	-0.0869141	0	0.06987
PRS_spinc1	continuous-1299-both_sexes			-4.41496	0.41244	-0.0954103	0	0.0698155
PRS_spinc1	continuous-1379-both_sexes			-4.09038	0.382118	-0.0883958	0	0.0698609
PRS_spinc1	continuous-1578-both_sexes			-12.0512	1.12581	-0.260434	0	0.0677153
PRS_spinc1	continuous-20127-both_sexes-irnt	Neuroticism score	irnt	4.05161	-0.378496	0.0875579	0	0.0698661
PRS_spinc1	continuous-20150-both_sexes-irnt	Forced expiratory volume in 1-second (FEV1), Best measure	irnt	-4.48894	0.419351	-0.097009	0	0.0698046
PRS_spinc1	continuous-20151-both_sexes-irnt	Forced vital capacity (FVC), Best measure	irnt	-3.81379	0.356279	-0.0824186	0	0.0698968
PRS_spinc1	continuous-20154-both_sexes-irnt	Forced expiratory volume in 1-second (FEV1), predicted percentage	irnt	-4.82339	0.450594	-0.104237	0	0.0697534
PRS_spinc1	continuous-20403-both_sexes			-6.20447	0.579612	-0.134083	0	0.0695021
PRS_spinc1	continuous-20414-both_sexes			-4.73913	0.442723	-0.102417	0	0.0697655
PRS_spinc1	continuous-20416-both_sexes			-8.54637	0.798392	-0.184695	0	0.0689281
PRS_spinc1	continuous-20498-both_sexes			6.45906	-0.603396	0.139585	0	0.0694487
PRS_spinc1	continuous-2070-both_sexes			6.62995	-0.61936	0.143278	0	0.0694118
PRS_spinc1	continuous-2149-both_sexes			-3.33382	0.311441	-0.0720461	0	0.0699532
PRS_spinc1	continuous-2237-both_sexes			5.26919	-0.492241	0.113871	0	0.0696792
PRS_spinc1	continuous-22501-both_sexes-irnt	Year ended full time education	irnt	-3.91501	0.365735	-0.084606	0	0.069884
PRS_spinc1	continuous-2375-both_sexes			4.86275	-0.454271	0.105087	0	0.0697471
PRS_spinc1	continuous-2385-both_sexes			4.40693	-0.411689	0.0952367	0	0.0698166
PRS_spinc1	continuous-30010-both_sexes-irnt	Red blood cell (erythrocyte) count	irnt	2.79476	-0.261082	0.0603965	0	0.0700074
PRS_spinc1	continuous-3062-both_sexes-irnt	Forced vital capacity (FVC)	irnt	-3.79035	0.354089	-0.081912	0	0.0698997
PRS_spinc1	continuous-3064-both_sexes-irnt	Peak expiratory flow (PEF)	irnt	-3.30415	0.308669	-0.0714049	0	0.0699564
PRS_spinc0	categorical-41245-both_sexes-1130	Main speciality of consultant (recoded)	1130	-0.269261	-0.0531736	-0.117283	0	0.0034557
PRS_spinc0	categorical-41200-both_sexes-X921	Operative procedures - main OPCS4	X921	0.502267	0.0991874	0.218774	0	0.00339542
PRS_spinc0	categorical-41200-both_sexes-X892	Operative procedures - main OPCS4	X892	0.315895	0.0623843	0.137596	0	0.0034466
PRS_spinc0	categorical-20003-both_sexes-1140909936	Treatment/medication code	1140909936	0.214464	0.0423559	0.0934151	0	0.0034645
PRS_spinc0	categorical-20003-both_sexes-1140923346	Treatment/medication code	1140923346	0.241561	0.0477039	0.105218	0	0.0034604
PRS_spinc0	categorical-20003-both_sexes-1141157126	Treatment/medication code	1141157126	-0.176084	-0.0347755	-0.0766982	0	0.00346943
PRS_spinc0	categorical-20003-both_sexes-1141166294	Treatment/medication code	1141166294	0.583892	0.115301	0.254328	0	0.0033653
PRS_spinc0	categorical-20003-both_sexes-1141167594	Treatment/medication code	1141167594	0.34565	0.068256	0.150555	0	0.00344007
PRS_spinc0	categorical-20003-both_sexes-1141174520	Treatment/medication code	1141174520	0.181527	0.0358528	0.0790685	0	0.00346882
PRS_spinc0	categorical-20003-both_sexes-1141176832	Treatment/medication code	1141176832	-0.204283	-0.0403418	-0.0889804	0	0.00346591
PRS_spinc0	categorical-20003-both_sexes-1141179992	Treatment/medication code	1141179992	0.155081	0.0306253	0.0675494	0	0.00347177
PRS_spinc0	categorical-20003-both_sexes-1141188594	Treatment/medication code	1141188594	0.583892	0.115307	0.254328	0	0.0033653
PRS_spinc0	categorical-20003-both_sexes-1141191044	Treatment/medication code	1141191044	-0.33806	-0.0667599	-0.14725	0	0.00344179
PRS_spinc0	categorical-20003-both_sexes-2038460150	Treatment/medication code	2038460150	0.70571	0.139363	0.307389	0	0.00331124
PRS_spinc0	categorical-20004-both_sexes-1128	Operation code	1128	0.238871	0.0471729	0.104046	0	0.00346083
PRS_spinc0	categorical-20004-both_sexes-1228	Operation code	1228	-0.955417	-0.188675	-0.416155	0	0.00316408
PRS_spinc0	categorical-20004-both_sexes-1432	Operation code	1432	-0.394984	-0.0780013	-0.172045	0	0.00342783
PRS_spinc0	categorical-20004-both_sexes-1458	Operation code	1458	-0.184808	-0.0364959	-0.0804977	0	0.00346842
PRS_spinc0	categorical-20004-both_sexes-1464	Operation code	1464	0.24239	0.0478699	0.105579	0	0.00346026
PRS_spinc0	categorical-20004-both_sexes-1478	Operation code	1478	0.242865	0.047961	0.105786	0	0.00346019
PRS_spinc0	categorical-20004-both_sexes-1479	Operation code	1479	0.422895	0.0835135	0.184202	0	0.00342018
PRS_spinc0	categorical-20004-both_sexes-1493	Operation code	1493	-0.225286	-0.0444837	-0.0981305	0	0.00346285
PRS_spinc0	categorical-20003-both_sexes-1140909702	Treatment/medication code	1140909702	0.56517	0.111609	0.246173	0	0.00337263
PRS_spinc0	categorical-20004-both_sexes-1512	Operation code	1512	0.175712	0.0347011	0.0765356	0	0.00346951
PRS_spinc0	categorical-20003-both_sexes-1140884672	Treatment/medication code	1140884672	-0.809026	-0.159768	-0.35239	0	0.00325651
PRS_spinc0	categorical-20003-both_sexes-1140883066	Treatment/medication code	1140883066	-0.624901	-0.123405	-0.272191	0	0.00334833
PRS_spinc0	prescriptions-oxytetracycline-both_sexes			0.710108	0.140226	0.309303	0	0.0033091
PRS_spinc0	prescriptions-salicylic_acid-both_sexes			0.247638	0.0489054	0.107865	0	0.00345942
PRS_spinc0	prescriptions-selective_alpha1-antagonist_alpha_blocker-both_sexes			0.445122	0.0879016	0.193883	0	0.00341369
PRS_spinc0	prescriptions-short-acting_insulin_analog_diabetes-both_sexes			-0.468361	-0.0924918	-0.204006	0	0.00340654
PRS_spinc0	prescriptions-sulfasalazine-both_sexes			0.632178	0.124842	0.27536	0	0.0033452
PRS_spinc0	prescriptions-tamsulosin-both_sexes			0.445122	0.0879016	0.193883	0	0.00341369
PRS_spinc0	prescriptions-tetracycline_antibiotic_antibiotic-both_sexes			0.643348	0.127008	0.280191	0	0.00334075
PRS_spinc0	prescriptions-thyroid_hormone-both_sexes			-0.358906	-0.0708766	-0.15633	0	0.00343693
PRS_spinc0	prescriptions-trimethoprim-both_sexes			0.61215	0.120885	0.266637	0	0.00335374
PRS_spinc0	prescriptions-vitamin_B12-both_sexes			-0.416511	-0.0822525	-0.181421	0	0.00342197
PRS_spinc0	biomarkers-30730-both_sexes-irnt	Gamma glutamyltransferase	irnt	0.145944	0.0288212	0.0635695	0	0.00347268
PRS_spinc0	categorical-20002-both_sexes-1464	Non-cancer illness code, self-reported	1464	0.28485	0.0562522	0.124073	0	0.00345283
PRS_spinc0	continuous-30120-both_sexes-irnt	Lymphocyte count	irnt	0.739389	0.146014	0.322058	0	0.00329432
PRS_spinc0	continuous-30130-both_sexes-irnt	MoNocyte count	irnt	0.501882	0.0991116	0.218607	0	0.00339555
PRS_spinc0	continuous-30160-both_sexes			0.225827	0.0445961	0.0983642	0	0.00346284
PRS_spinc0	continuous-30200-both_sexes-irnt	Neutrophill percentage	irnt	-0.13921	-0.0274908	-0.0606362	0	0.00347331
PRS_spinc0	continuous-30260-both_sexes-irnt	Mean reticulocyte volume	irnt	-0.333297	-0.0658194	-0.145175	0	0.00344285
PRS_spinc0	continuous-LDLC-both_sexes-medadj_irnt			0.157253	0.0310543	0.0684954	0	0.00347154
PRS_spinc0	categorical-20003-both_sexes-1140881856	Treatment/medication code	1140881856	-0.177773	-0.0351062	-0.0774333	0	0.00346927
PRS_spinc0	categorical-20003-both_sexes-1140884516	Treatment/medication code	1140884516	-0.144297	-0.0284957	-0.0628519	0	0.00347284
PRS_spinc0	categorical-20004-both_sexes-1559	Operation code	1559	0.133188	0.026303	0.0580134	0	0.00347385
PRS_spinc0	categorical-20004-both_sexes-1571	Operation code	1571	0.25596	0.0505623	0.111488	0	0.00345808
PRS_spinc0	categorical-20004-both_sexes-1579	Operation code	1579	-0.191305	-0.0377649	-0.0833293	0	0.00346754
PRS_spinc0	categorical-2986-both_sexes-2986	Started insulin within one year diagNosis of diabetes	2986	-0.598834	-0.118258	-0.260837	0	0.00335926
PRS_spinc0	categorical-3090-both_sexes-3090	Used an inhaler for chest within last hour	3090	-0.263311	-0.0519914	-0.114691	0	0.00345676
PRS_spinc0	categorical-41200-both_sexes-C124	Operative procedures - main OPCS4	C124	0.277466	0.0547965	0.120857	0	0.00345421
PRS_spinc0	categorical-41200-both_sexes-C821	Operative procedures - main OPCS4	C821	-0.215106	-0.0424884	-0.0936935	0	0.00346444
PRS_spinc0	categorical-41200-both_sexes-C826	Operative procedures - main OPCS4	C826	-0.310338	-0.0612855	-0.135175	0	0.00344778
PRS_spinc0	categorical-41200-both_sexes-E492	Operative procedures - main OPCS4	E492	0.320998	0.0633933	0.139818	0	0.00344553
PRS_spinc0	categorical-41200-both_sexes-G451	Operative procedures - main OPCS4	G451	-0.65379	-0.129115	-0.284771	0	0.00333567
PRS_spinc0	categorical-41200-both_sexes-H259	Operative procedures - main OPCS4	H259	0.431637	0.0852487	0.188012	0	0.00341762
PRS_spinc0	categorical-41200-both_sexes-L671	Operative procedures - main OPCS4	L671	0.264369	0.0522112	0.115153	0	0.00345655
PRS_spinc0	categorical-41200-both_sexes-M459	Operative procedures - main OPCS4	M459	0.946456	0.186906	0.412252	0	0.00317026
PRS_spinc0	categorical-41200-both_sexes-M611	Operative procedures - main OPCS4	M611	0.189187	0.0373604	0.0824049	0	0.00346788
PRS_spinc0	categorical-41200-both_sexes-M703	Operative procedures - main OPCS4	M703	0.162555	0.0321014	0.0708048	0	0.00347098
PRS_spinc0	categorical-41200-both_sexes-N303	Operative procedures - main OPCS4	N303	0.262282	0.0517967	0.114243	0	0.00345693
PRS_spinc0	categorical-41200-both_sexes-P091	Operative procedures - main OPCS4	P091	0.23013	0.0454463	0.100239	0	0.00346219
PRS_spinc0	categorical-41200-both_sexes-W365	Operative procedures - main OPCS4	W365	-0.979514	-0.193431	-0.426649	0	0.00314713
PRS_spinc0	categorical-41200-both_sexes-W401	Operative procedures - main OPCS4	W401	-0.398433	-0.0786824	-0.173547	0	0.00342691
PRS_spinc0	categorical-41200-both_sexes-W822	Operative procedures - main OPCS4	W822	-0.143876	-0.028402	-0.0626671	0	0.00347295
PRS_spinc0	categorical-41200-both_sexes-X298	Operative procedures - main OPCS4	X298	-0.236694	-0.0467411	-0.103097	0	0.00346118
PRS_spinc0	categorical-41200-both_sexes-X362	Operative procedures - main OPCS4	X362	0.195247	0.0385573	0.0850444	0	0.00346711
PRS_spinc0	categorical-2724-both_sexes-2724	Had meNopause	2724	-0.211029	-0.0416739	-0.0919187	0	0.00346498
PRS_spinc0	categorical-2473-both_sexes-2473	Other serious medical condition/disability diagNosed by doctor	2473	-0.75216	-0.148536	-0.327621	0	0.00328767
PRS_spinc0	categorical-2443-both_sexes-2443	Diabetes diagNosed by doctor	2443	-0.244573	-0.0482985	-0.10653	0	0.00345992
PRS_spinc0	categorical-2365-both_sexes-2365	Ever had prostate specific antigen (PSA) test	2365	0.372318	0.073525	0.162172	0	0.00343366
PRS_spinc0	categorical-20086-both_sexes-8	Type of special diet followed	8	-1.08937	-0.215129	-0.474502	0	0.00306304
PRS_spinc0	categorical-2010-both_sexes-2010	Suffer from 'nerves'	2010	0.265536	0.0524379	0.115661	0	0.00345636
PRS_spinc0	categorical-20107-both_sexes-3	Illnesses of father	3	-0.387014	-0.0764276	-0.168573	0	0.00342992
PRS_spinc0	categorical-20111-both_sexes-9	Illnesses of siblings	9	-0.16754	-0.0330857	-0.0729763	0	0.00347044
PRS_spinc0	categorical-20126-both_sexes-0	Bipolar and major depression status	0	-0.902526	-0.17823	-0.393117	0	0.00319956
PRS_spinc0	categorical-2030-both_sexes-2030	Guilty feelings	2030	0.365708	0.0722199	0.159293	0	0.00343529
PRS_spinc0	categorical-20446-both_sexes-20446	Ever had prolonged feelings of sadness or depression	20446	0.688293	0.135929	0.299801	0	0.00331967
PRS_spinc0	categorical-20544-both_sexes-11	Mental health problems ever diagNosed by a professional	11	0.609009	0.120229	0.265226	0	0.00335563
PRS_spinc0	categorical-20546-both_sexes-3	Substances taken for depression	3	0.917885	0.181258	0.39981	0	0.00318948
PRS_spinc0	prescriptions-methimazole_pro-drug_thyroperoxidase_inhibitor_methimazole_anti-thyroid-both_sexes			-0.889996	-0.175756	-0.387659	0	0.00320761
PRS_spinc0	categorical-20547-both_sexes-3	Activities undertaken to treat depression	3	0.58647	0.115811	0.255446	0	0.00336433
PRS_spinc0	categorical-2100-both_sexes-2100	Seen a psychiatrist for nerves, anxiety, tension or depression	2100	0.788582	0.155729	0.343486	0	0.003268
PRS_spinc0	categorical-2188-both_sexes-2188	Long-standing illness, disability or infirmity	2188	-0.36597	-0.0722716	-0.159407	0	0.00343522
PRS_spinc0	categorical-22126-both_sexes-22126	Doctor diagNosed hayfever or allergic rhinitis	22126	-0.182285	-0.0359974	-0.0793986	0	0.00346873
PRS_spinc0	categorical-22127-both_sexes-22127	Doctor diagNosed asthma	22127	-0.240794	-0.0475519	-0.104883	0	0.00346052
PRS_spinc0	categorical-22167-both_sexes-22167	Recent medication for asthma	22167	0.353967	0.0699016	0.154179	0	0.00343811
PRS_spinc0	categorical-22502-both_sexes-22502	Cough on most days	22502	0.256018	0.0505574	0.111514	0	0.00345802
PRS_spinc0	categorical-22504-both_sexes-22504	Bring up phlegm/sputum/mucus on most days	22504	0.313755	0.0619617	0.136664	0	0.00344704
PRS_spinc0	categorical-2257-both_sexes-2257	Hearing difficulty/problems with background Noise	2257	0.705732	0.139368	0.307398	0	0.00331123
PRS_spinc0	categorical-22616-both_sexes-1	Breathing problems during period of job	1	0.179637	0.0354849	0.0782469	0	0.00346898
PRS_spinc0	categorical-2090-both_sexes-2090	Seen doctor (GP) for nerves, anxiety, tension or depression	2090	0.381443	0.0753273	0.166146	0	0.00343135
PRS_spinc0	continuous-eGFRcys-both_sexes-irnt			0.20405	0.0402958	0.0888789	0	0.00346595
PRS_spinc0	phecode-555-both_sexes			0.353865	0.0698813	0.154134	0	0.00343813
PRS_spinc0	continuous-eGFR-both_sexes-irnt			0.202496	0.0399888	0.088202	0	0.00346615
PRS_spinc0	continuous-20150-both_sexes-irnt	Forced expiratory volume in 1-second (FEV1), Best measure	irnt	0.416937	0.0823367	0.181607	0	0.00342185
PRS_spinc0	continuous-20153-both_sexes-irnt	Forced expiratory volume in 1-second (FEV1), predicted	irnt	-0.150873	-0.0297944	-0.0657163	0	0.00347219
PRS_spinc0	continuous-20154-both_sexes-irnt	Forced expiratory volume in 1-second (FEV1), predicted percentage	irnt	0.824858	0.162893	0.359287	0	0.00324737
PRS_spinc0	continuous-20453-both_sexes			0.25347	0.0500555	0.110405	0	0.00345844
PRS_spinc0	continuous-2060-both_sexes			0.350224	0.0691621	0.152548	0	0.00343899
PRS_spinc0	continuous-2070-both_sexes			0.175482	0.0346541	0.0764353	0	0.00346954
PRS_spinc0	continuous-20128-both_sexes			-0.486916	-0.0961565	-0.212088	0	0.00340055
PRS_spinc0	continuous-2080-both_sexes			0.203779	0.0402423	0.088761	0	0.00346598
PRS_spinc0	continuous-2149-both_sexes			0.193703	0.0382523	0.084372	0	0.00346731
PRS_spinc0	continuous-22146-both_sexes-irnt	Age hayfever or allergic rhinitis diagNosed by doctor	irnt	0.209831	0.0414376	0.0913969	0	0.00346515
PRS_spinc0	continuous-22147-both_sexes-irnt	Age asthma diagNosed by doctor	irnt	0.193242	0.0381615	0.0841712	0	0.00346736
PRS_spinc0	continuous-2217-both_sexes-irnt	Age started wearing glasses or contact lenses	irnt	0.213782	0.0422177	0.0931179	0	0.0034646
PRS_spinc0	continuous-23098-both_sexes-irnt	Weight	irnt	-0.225175	-0.0444677	-0.0980805	0	0.00346294
PRS_spinc0	continuous-23101-both_sexes-irnt	Whole body fat-free mass	irnt	-0.296629	-0.0585783	-0.129204	0	0.00345055
PRS_spinc0	continuous-21002-both_sexes-irnt	Weight	irnt	-0.230567	-0.0455325	-0.100429	0	0.00346212
PRS_spinc0	continuous-23102-both_sexes-irnt	Whole body water mass	irnt	-0.29567	-0.0583888	-0.128786	0	0.00345074
PRS_spinc0	continuous-20127-both_sexes-irnt	Neuroticism score	irnt	0.194981	0.0385048	0.0849284	0	0.00346714
PRS_spinc0	continuous-20009-both_sexes-irnt	Interpolated Age of participant when Non-cancer illness first diagNosed	irnt	0.241056	0.0476037	0.104998	0	0.00346048
PRS_spinc0	continuous-1100-both_sexes			-0.202249	-0.0399402	-0.0880945	0	0.00346618
PRS_spinc0	continuous-1160-both_sexes			0.158498	0.0313002	0.0690377	0	0.00347141
PRS_spinc0	continuous-eGFRcreacys-both_sexes-irnt			0.296616	0.0585757	0.129198	0	0.00345055
PRS_spinc0	continuous-1299-both_sexes			0.619976	0.122433	0.270045	0	0.00335044
PRS_spinc0	continuous-1319-both_sexes			0.209695	0.0414105	0.0913378	0	0.00346517
PRS_spinc0	continuous-1329-both_sexes			0.491939	0.097148	0.214276	0	0.00339889
PRS_spinc0	continuous-20016-both_sexes-irnt	Fluid intelligence score	irnt	-0.262087	-0.0517569	-0.114158	0	0.00345697
PRS_spinc0	continuous-1339-both_sexes			0.488154	0.0964006	0.212627	0	0.00340015
PRS_spinc0	continuous-1438-both_sexes-irnt	Bread intake	irnt	-0.234238	-0.0462572	-0.102028	0	0.00346156
PRS_spinc0	continuous-1498-both_sexes			-0.137322	-0.0271187	-0.059814	0	0.00347349
PRS_spinc0	continuous-1518-both_sexes			0.436813	0.0862619	0.190264	0	0.00341615
PRS_spinc0	continuous-1687-both_sexes			-0.237695	-0.0469399	-0.103534	0	0.00346102
PRS_spinc0	continuous-1697-both_sexes			-0.13219	-0.0261047	-0.0575783	0	0.00347394
PRS_spinc0	continuous-20008-both_sexes-irnt	Interpolated Year when Non-cancer illness first diagNosed	irnt	0.219316	0.0433104	0.0955283	0	0.0034638
PRS_spinc0	continuous-137-both_sexes			0.219476	0.0433421	0.0955979	0	0.00346378
PRS_spinc0	continuous-1011-both_sexes			0.748161	0.147748	0.325878	0	0.00328978
PRS_spinc0	continuous-23105-both_sexes-irnt	Basal metabolic rate	irnt	-0.291103	-0.057487	-0.126797	0	0.00345163
PRS_spinc0	continuous-23108-both_sexes-irnt	Impedance of leg (left)	irnt	0.14807	0.0292408	0.0644952	0	0.00347247
PRS_spinc0	continuous-30070-both_sexes-irnt	Red blood cell (erythrocyte) distribution width	irnt	-0.272506	-0.0538144	-0.118696	0	0.00345512
PRS_spinc0	continuous-30080-both_sexes-irnt	Platelet count	irnt	0.29121	0.0575081	0.126843	0	0.00345161
PRS_spinc0	continuous-30090-both_sexes-irnt	Platelet crit	irnt	0.24407	0.0481989	0.10631	0	0.00346
PRS_spinc0	continuous-30100-both_sexes-irnt	Mean platelet (thrombocyte) volume	irnt	-0.147101	-0.0290494	-0.0640732	0	0.00347257
PRS_spinc0	continuous-30140-both_sexes-irnt	Neutrophill count	irnt	0.651741	0.128705	0.283881	0	0.00333656
PRS_spinc0	continuous-30150-both_sexes-irnt	EosiNophill count	irnt	0.524655	0.103609	0.228526	0	0.00338764
PRS_spinc0	continuous-30060-both_sexes-irnt	Mean corpuscular haemoglobin concentration	irnt	0.313573	0.0619244	0.136584	0	0.00344711
PRS_spinc0	continuous-30210-both_sexes-irnt	EosiNophill percentage	irnt	0.24205	0.0478002	0.105431	0	0.00346032
PRS_spinc0	continuous-30250-both_sexes-irnt	Reticulocyte count	irnt	0.413595	0.0816766	0.180151	0	0.00342278
PRS_spinc0	continuous-30270-both_sexes-irnt	Mean sphered cell volume	irnt	-0.258745	-0.051097	-0.112703	0	0.00345755
PRS_spinc0	continuous-30290-both_sexes-irnt	High light scatter reticulocyte percentage	irnt	0.299994	0.0592428	0.13067	0	0.00344988
PRS_spinc0	continuous-30300-both_sexes-irnt	High light scatter reticulocyte count	irnt	0.318724	0.0629416	0.138828	0	0.00344602
PRS_spinc0	continuous-30510-both_sexes-irnt	Creatinine (enzymatic) in urine	irnt	0.1569	0.0309846	0.0683415	0	0.00347158
PRS_spinc0	continuous-30520-both_sexes-irnt	Potassium in urine	irnt	0.568533	0.112274	0.247638	0	0.00337133
PRS_spinc0	continuous-30240-both_sexes-irnt	Reticulocyte percentage	irnt	0.405828	0.0801429	0.176768	0	0.00342492
PRS_spinc0	continuous-23107-both_sexes-irnt	Impedance of leg (right)	irnt	0.154272	0.0304657	0.067197	0	0.00347185
PRS_spinc0	continuous-30030-both_sexes-irnt	Haematocrit percentage	irnt	0.398683	0.0787316	0.173656	0	0.00342685
PRS_spinc0	continuous-30010-both_sexes-irnt	Red blood cell (erythrocyte) count	irnt	0.324699	0.0641215	0.14143	0	0.00344474
PRS_spinc0	continuous-23113-both_sexes-irnt	Leg fat-free mass (right)	irnt	-0.273868	-0.0540833	-0.11929	0	0.00345487
PRS_spinc0	continuous-23114-both_sexes-irnt	Leg predicted mass (right)	irnt	-0.270013	-0.0533221	-0.11761	0	0.00345557
PRS_spinc0	continuous-23117-both_sexes-irnt	Leg fat-free mass (left)	irnt	-0.280736	-0.0554397	-0.122281	0	0.0034536
PRS_spinc0	continuous-23118-both_sexes-irnt	Leg predicted mass (left)	irnt	-0.283065	-0.0558996	-0.123296	0	0.00345317
PRS_spinc0	continuous-23121-both_sexes-irnt	Arm fat-free mass (right)	irnt	-0.279225	-0.0551413	-0.121623	0	0.00345388
PRS_spinc0	continuous-23122-both_sexes-irnt	Arm predicted mass (right)	irnt	-0.270112	-0.0533417	-0.117654	0	0.00345555
PRS_spinc0	continuous-30020-both_sexes-irnt	Haemoglobin concentration	irnt	0.39544	0.0780915	0.172243	0	0.00342771
PRS_spinc0	continuous-23125-both_sexes-irnt	Arm fat-free mass (left)	irnt	-0.287329	-0.0567416	-0.125153	0	0.00345236
PRS_spinc0	continuous-23129-both_sexes-irnt	Trunk fat-free mass	irnt	-0.295956	-0.0584454	-0.128911	0	0.00345068
PRS_spinc0	continuous-23130-both_sexes-irnt	Trunk predicted mass	irnt	-0.306133	-0.060455	-0.133343	0	0.00344864
PRS_spinc0	continuous-2824-both_sexes-irnt	Age at hysterectomy	irnt	0.202262	0.0399434	0.0880999	0	0.00346619
PRS_spinc0	continuous-2926-both_sexes			0.458976	0.0906386	0.199919	0	0.00340946
PRS_spinc0	continuous-2976-both_sexes-irnt	Age diabetes diagNosed	irnt	0.515614	0.101823	0.224588	0	0.00339082
PRS_spinc0	continuous-30000-both_sexes-irnt	White blood cell (leukocyte) count	irnt	0.789659	0.155942	0.343955	0	0.00326741
PRS_spinc0	continuous-23126-both_sexes-irnt	Arm predicted mass (left)	irnt	-0.171411	-0.0338503	-0.0746622	0	0.00347
PRS_spinc0	categorical-680-both_sexes-3	Own or rent accommodation lived in	3	0.155763	0.030761	0.0678463	0	0.0034717
PRS_spinc0	categorical-670-both_sexes-2	Type of accommodation lived in	2	0.625476	0.123511	0.272445	0	0.00334804
PRS_spinc0	categorical-670-both_sexes-1	Type of accommodation lived in	1	-0.625485	-0.123515	-0.272445	0	0.00334809
PRS_spinc0	categorical-1980-both_sexes-1980	Worrier / anxious feelings	1980	0.272504	0.053814	0.118695	0	0.00345512
PRS_spinc0	categorical-1990-both_sexes-1990	Tense / 'highly strung'	1990	0.206255	0.0407312	0.0898391	0	0.00346565
PRS_spinc0	categorical-20001-both_sexes-1052	Cancer code, self-reported	1052	-0.216333	-0.0427196	-0.0942293	0	0.00346423
PRS_spinc0	categorical-20002-both_sexes-1065	Non-cancer illness code, self-reported	1065	0.149548	0.0295331	0.0651394	0	0.00347232
PRS_spinc0	categorical-20002-both_sexes-1111	Non-cancer illness code, self-reported	1111	-0.391016	-0.0772176	-0.170316	0	0.00342888
PRS_spinc0	categorical-20002-both_sexes-1114	Non-cancer illness code, self-reported	1114	-0.221358	-0.0437152	-0.0964173	0	0.00346352
PRS_spinc0	categorical-1970-both_sexes-1970	Nervous feelings	1970	0.436342	0.0861687	0.190059	0	0.00341629
PRS_spinc0	categorical-20002-both_sexes-1138	Non-cancer illness code, self-reported	1138	0.378513	0.074744	0.164869	0	0.00343213
PRS_spinc0	categorical-20002-both_sexes-1222	Non-cancer illness code, self-reported	1222	-0.407801	-0.0805325	-0.177627	0	0.00342438
PRS_spinc0	categorical-20002-both_sexes-1225	Non-cancer illness code, self-reported	1225	-0.829497	-0.163809	-0.361307	0	0.00324465
PRS_spinc0	categorical-20002-both_sexes-1226	Non-cancer illness code, self-reported	1226	-0.210731	-0.0416152	-0.091789	0	0.00346503
PRS_spinc0	categorical-20002-both_sexes-1234	Non-cancer illness code, self-reported	1234	-0.705437	-0.13931	-0.30727	0	0.00331137
PRS_spinc0	categorical-20002-both_sexes-1242	Non-cancer illness code, self-reported	1242	0.203721	0.0402332	0.0887358	0	0.00346599
PRS_spinc0	categorical-20002-both_sexes-1261	Non-cancer illness code, self-reported	1261	-0.387585	-0.0765402	-0.168822	0	0.00342977
PRS_spinc0	categorical-20002-both_sexes-1220	Non-cancer illness code, self-reported	1220	-0.185616	-0.0366551	-0.0808495	0	0.00346832
PRS_spinc0	categorical-20002-both_sexes-1276	Non-cancer illness code, self-reported	1276	-0.179825	-0.0355133	-0.0783268	0	0.00346904
PRS_spinc0	categorical-1835-both_sexes-1835	Mother still alive	1835	0.273246	0.0539625	0.119019	0	0.00345498
PRS_spinc0	categorical-1647-both_sexes-4	Country of birth (UK/elsewhere)	4	0.211065	0.0416796	0.0919341	0	0.00346499
PRS_spinc0	biomarkers-30620-both_sexes-irnt	Alanine amiNotransferase	irnt	0.186906	0.0369102	0.0814115	0	0.00346817
PRS_spinc0	biomarkers-30630-both_sexes-irnt	Apolipoprotein A	irnt	0.197651	0.039032	0.0860914	0	0.0034668
PRS_spinc0	biomarkers-30650-both_sexes-irnt	Aspartate amiNotransferase	irnt	0.609415	0.120347	0.265445	0	0.00335489
PRS_spinc0	biomarkers-30690-both_sexes-irnt	Cholesterol	irnt	0.287574	0.0567899	0.12526	0	0.00345231
PRS_spinc0	biomarkers-30700-both_sexes-irnt	Creatinine	irnt	-0.172891	-0.0341426	-0.0753067	0	0.00346984
PRS_spinc0	biomarkers-30710-both_sexes-irnt	C-reactive protein	irnt	0.245809	0.0485421	0.107068	0	0.00345972
PRS_spinc0	categorical-1647-both_sexes-6	Country of birth (UK/elsewhere)	6	0.133376	0.0263391	0.0580952	0	0.00347383
PRS_spinc0	biomarkers-30720-both_sexes-irnt	Cystatin C	irnt	-0.216891	-0.0428316	-0.0944722	0	0.00346415
PRS_spinc0	biomarkers-30760-both_sexes-irnt	HDL cholesterol	irnt	0.135507	0.0267598	0.0590234	0	0.00347365
PRS_spinc0	biomarkers-30860-both_sexes-irnt	Total protein	irnt	0.655122	0.129373	0.285354	0	0.00333504
PRS_spinc0	biomarkers-30870-both_sexes-irnt	Triglycerides	irnt	0.2822	0.0557288	0.122919	0	0.00345333
PRS_spinc0	categorical-1448-both_sexes-4	Bread type	4	-1.11573	-0.220334	-0.485983	0	0.00304116
PRS_spinc0	categorical-1468-both_sexes-5	Cereal type	5	-0.742513	-0.146631	-0.323419	0	0.0032927
PRS_spinc0	categorical-1538-both_sexes-1	Major dietary changes in the last 5 years	1	-0.328307	-0.0648339	-0.143002	0	0.00344395
PRS_spinc0	biomarkers-30750-both_sexes-irnt	Glycated haemoglobin (HbA1c)	irnt	-0.302682	-0.0597736	-0.13184	0	0.00344934
PRS_spinc0	categorical-20002-both_sexes-1313	Non-cancer illness code, self-reported	1313	0.470872	0.0929878	0.2051	0	0.00340574
PRS_spinc0	categorical-20002-both_sexes-1331	Non-cancer illness code, self-reported	1331	-0.216978	-0.0428492	-0.0945098	0	0.00346415
PRS_spinc0	categorical-20002-both_sexes-1371	Non-cancer illness code, self-reported	1371	-1.05387	-0.208119	-0.459039	0	0.00309144
PRS_spinc0	categorical-20003-both_sexes-1140873548	Treatment/medication code	1140873548	0.311602	0.0615362	0.135727	0	0.00344748
PRS_spinc0	categorical-20003-both_sexes-1140874852	Treatment/medication code	1140874852	-0.201019	-0.0396971	-0.0875589	0	0.00346635
PRS_spinc0	categorical-20003-both_sexes-1140874866	Treatment/medication code	1140874866	-0.885788	-0.174925	-0.385826	0	0.00321029
PRS_spinc0	categorical-6155-both_sexes-100	Vitamin and mineral supplements	100	-0.284338	-0.056151	-0.12385	0	0.00345292
PRS_spinc0	categorical-6155-both_sexes-6	Vitamin and mineral supplements	6	0.574076	0.113369	0.250053	0	0.00336918
PRS_spinc0	categorical-6157-both_sexes-3	Why stopped smoking	3	0.592629	0.11703	0.258133	0	0.00336179
PRS_spinc0	categorical-20003-both_sexes-1140871336	Treatment/medication code	1140871336	0.211869	0.041844	0.0922847	0	0.00346487
PRS_spinc0	categorical-6159-both_sexes-1	Pain type(s) experienced in last month	1	0.418447	0.0826347	0.182265	0	0.00342143
PRS_spinc0	categorical-6159-both_sexes-7	Pain type(s) experienced in last month	7	-0.138801	-0.0274106	-0.0604583	0	0.00347335
PRS_spinc0	categorical-6159-both_sexes-8	Pain type(s) experienced in last month	8	0.396771	0.0783572	0.172823	0	0.00342736
PRS_spinc0	categorical-6177-both_sexes-100	Medication for cholesterol, blood pressure or diabetes	100	-0.218734	-0.0431955	-0.0952748	0	0.00346389
PRS_spinc0	categorical-6177-both_sexes-2	Medication for cholesterol, blood pressure or diabetes	2	0.232406	0.0458958	0.10123	0	0.00346184
PRS_spinc0	categorical-6177-both_sexes-3	Medication for cholesterol, blood pressure or diabetes	3	-0.459591	-0.0907598	-0.200186	0	0.00340928
PRS_spinc0	categorical-6179-both_sexes-3	Mineral and other dietary supplements	3	-0.241163	-0.0476362	-0.105043	0	0.0034605
PRS_spinc0	categorical-6159-both_sexes-5	Pain type(s) experienced in last month	5	0.399937	0.0789781	0.174201	0	0.00342654
PRS_spinc0	categorical-20003-both_sexes-1140871050	Treatment/medication code	1140871050	-0.883614	-0.174493	-0.38488	0	0.00321166
PRS_spinc0	categorical-20003-both_sexes-1140870422	Treatment/medication code	1140870422	0.285731	0.0564262	0.124457	0	0.00345266
PRS_spinc0	categorical-20003-both_sexes-1140870390	Treatment/medication code	1140870390	-0.666906	-0.131705	-0.290484	0	0.0033297
PRS_spinc0	categorical-20002-both_sexes-1381	Non-cancer illness code, self-reported	1381	-0.812454	-0.160444	-0.353884	0	0.00325454
PRS_spinc0	categorical-20002-both_sexes-1382	Non-cancer illness code, self-reported	1382	-0.824253	-0.162772	-0.359023	0	0.00324772
PRS_spinc0	categorical-20002-both_sexes-1386	Non-cancer illness code, self-reported	1386	0.227993	0.0450219	0.0993079	0	0.00346252
PRS_spinc0	categorical-20002-both_sexes-1387	Non-cancer illness code, self-reported	1387	-0.168017	-0.0331802	-0.073184	0	0.00347039
PRS_spinc0	categorical-20002-both_sexes-1417	Non-cancer illness code, self-reported	1417	0.213801	0.0422215	0.0931262	0	0.00346459
PRS_spinc0	categorical-20002-both_sexes-1458	Non-cancer illness code, self-reported	1458	-0.204019	-0.0403274	-0.0888753	0	0.00346556
PRS_spinc0	categorical-20002-both_sexes-1459	Non-cancer illness code, self-reported	1459	0.243035	0.0479988	0.10586	0	0.00346016
PRS_spinc0	categorical-20002-both_sexes-1463	Non-cancer illness code, self-reported	1463	0.478231	0.0944408	0.208305	0	0.00340338
PRS_spinc0	categorical-20002-both_sexes-1474	Non-cancer illness code, self-reported	1474	0.28293	0.0558729	0.123237	0	0.00345319
PRS_spinc0	categorical-20002-both_sexes-1530	Non-cancer illness code, self-reported	1530	0.175157	0.0345902	0.0762938	0	0.00346957
PRS_spinc0	categorical-20002-both_sexes-1660	Non-cancer illness code, self-reported	1660	0.15839	0.0312809	0.0689898	0	0.00347146
PRS_spinc0	categorical-20003-both_sexes-1140861998	Treatment/medication code	1140861998	-0.342304	-0.0675982	-0.149099	0	0.00344082
PRS_spinc0	categorical-20003-both_sexes-1140865668	Treatment/medication code	1140865668	0.397683	0.0785314	0.17322	0	0.00342712
PRS_spinc0	categorical-20003-both_sexes-1140865670	Treatment/medication code	1140865670	0.180674	0.0356811	0.0786971	0	0.00346892
PRS_spinc0	categorical-20003-both_sexes-1140869848	Treatment/medication code	1140869848	0.421382	0.0832145	0.183543	0	0.0034206
PRS_spinc0	continuous-3063-both_sexes-irnt	Forced expiratory volume in 1-second (FEV1)	irnt	0.41455	0.0818653	0.180567	0	0.00342252
PRS_spinc0	continuous-3064-both_sexes-irnt	Peak expiratory flow (PEF)	irnt	1.16565	0.230192	0.507725	0	0.00299784
PRS_spinc1	categorical-6154-both_sexes-3	Medication for pain relief, constipation, heartburn	3	3.89451	-0.363819	0.0841628	0	0.0698866
PRS_spinc0	continuous-3143-both_sexes-irnt	Ankle spacing width	irnt	-0.189085	-0.0373404	-0.0823604	0	0.0034679
PRS_spinc0	continuous-NAP-both_sexes-irnt			0.534136	0.105481	0.232656	0	0.00338423
PRS_spinc0	continuous-PP-both_sexes-auto_irnt			-0.237514	-0.0469042	-0.103455	0	0.00346105
PRS_spinc0	continuous-PP-both_sexes-auto_medadj_irnt			-0.191219	-0.0377618	-0.0832899	0	0.00346763
PRS_spinc0	continuous-MAP-both_sexes-auto_medadj_irnt			0.231767	0.0457691	0.100952	0	0.00346194
PRS_spinc0	continuous-51-both_sexes-irnt	Seated height	irnt	-0.311343	-0.061484	-0.135613	0	0.00344757
PRS_spinc0	continuous-5097-both_sexes-irnt	6mm weak meridian (left)	irnt	0.136967	0.0270481	0.0596594	0	0.00347352
PRS_spinc0	continuous-PP-both_sexes-auto_medadj_raw			-0.233757	-0.0461622	-0.101818	0	0.00346163
PRS_spinc0	continuous-6032-both_sexes-irnt	Maximum workload during fitness test	irnt	-0.210244	-0.0415164	-0.0915767	0	0.0034651
PRS_spinc0	continuous-PP-both_sexes-auto_raw			-0.256911	-0.0507347	-0.111904	0	0.00345786
PRS_spinc0	continuous-49-both_sexes-irnt	Hip circumference	irnt	-0.232758	-0.045965	-0.101383	0	0.00346179
PRS_spinc0	continuous-47-both_sexes-irnt	Hand grip strength (right)	irnt	-0.161535	-0.0318999	-0.0703605	0	0.00347109
PRS_spinc0	continuous-46-both_sexes-irnt	Hand grip strength (left)	irnt	-0.138273	-0.0273061	-0.060228	0	0.0034734
PRS_spinc0	continuous-4526-both_sexes			0.459679	0.0907819	0.200228	0	0.00340919
PRS_spinc0	continuous-PP-both_sexes-combined_irnt			-0.225305	-0.0444933	-0.098137	0	0.00346292
PRS_spinc0	continuous-4290-both_sexes-irnt	Duration screen displayed	irnt	0.331726	0.0655091	0.144491	0	0.0034432
PRS_spinc0	continuous-PP-both_sexes-combined_medadj_irnt			-0.167491	-0.033076	-0.0729547	0	0.00347044
PRS_spinc0	continuous-5096-both_sexes-irnt	3mm weak meridian (left)	irnt	0.146043	0.0288405	0.0636126	0	0.00347267
PRS_spinc0	continuous-PP-both_sexes-combined_medadj_raw			-0.228108	-0.0450467	-0.0993579	0	0.0034625
PRS_spinc0	continuous-738-both_sexes			-0.155207	-0.0306503	-0.0676042	0	0.00347176
PRS_spinc0	continuous-904-both_sexes			0.22694	0.044816	0.0988489	0	0.00346267
PRS_spinc0	continuous-MAP-both_sexes-auto_irnt			0.180976	0.035739	0.0788285	0	0.00346889
PRS_spinc0	continuous-LDLC-both_sexes-medadj_raw			0.178425	0.0352355	0.0777174	0	0.00346919
PRS_spinc0	continuous-FEV1FVC-both_sexes-irnt			1.2176	0.240452	0.530356	0	0.00295002
PRS_spinc0	continuous-MAP-both_sexes-auto_raw			0.196056	0.0387172	0.085397	0	0.003467
PRS_spinc0	continuous-MAP-both_sexes-combined_irnt			0.175582	0.0346739	0.076479	0	0.00346953
PRS_spinc0	continuous-MAP-both_sexes-combined_medadj_irnt			0.214455	0.0423506	0.093411	0	0.0034645
PRS_spinc0	continuous-DBP-both_sexes-combined_raw			0.504806	0.0996891	0.21988	0	0.00339456
PRS_spinc0	continuous-884-both_sexes			0.393899	0.0777871	0.171572	0	0.00342812
PRS_spinc0	continuous-MAP-both_sexes-combined_medadj_raw			0.225341	0.0445003	0.0981528	0	0.00346291
PRS_spinc0	continuous-DBP-both_sexes-combined_medadj_raw			0.403326	0.0796486	0.175678	0	0.0034256
PRS_spinc0	continuous-DBP-both_sexes-combined_medadj_irnt			0.387872	0.076597	0.168947	0	0.0034297
PRS_spinc0	continuous-DBP-both_sexes-combined_irnt			0.50239	0.099212	0.218828	0	0.00339538
PRS_spinc0	continuous-DBP-both_sexes-auto_medadj_raw			0.411949	0.0813517	0.179434	0	0.00342324
PRS_spinc0	continuous-DBP-both_sexes-auto_medadj_irnt			0.408878	0.0807452	0.178097	0	0.00342409
PRS_spinc0	continuous-AG-both_sexes-irnt			-0.476794	-0.0941573	-0.207679	0	0.00340385
PRS_spinc0	continuous-943-both_sexes			-0.18119	-0.0357813	-0.0789215	0	0.00346886
PRS_spinc0	continuous-MAP-both_sexes-combined_raw			0.174992	0.0345574	0.076222	0	0.00346959
PRS_spinc0	continuous-4288-both_sexes-irnt	Time to answer	irnt	0.559828	0.110553	0.243848	0	0.00337466
PRS_spinc0	continuous-MAP-both_sexes-auto_medadj_raw			0.226682	0.0447652	0.098737	0	0.00346271
PRS_spinc0	continuous-3786-both_sexes-irnt	Age asthma diagNosed	irnt	0.216119	0.0426791	0.0941356	0	0.00346426
PRS_spinc0	continuous-PP-both_sexes-combined_raw			-0.287315	-0.0567388	-0.125147	0	0.00345236
PRS_spinc0	continuous-3581-both_sexes-irnt	Age at meNopause (last menstrual period)	irnt	0.183537	0.036245	0.079944	0	0.00346858
PRS_spinc0	continuous-3536-both_sexes-irnt	Age started hormone-replacement therapy (HRT)	irnt	0.174933	0.0345456	0.0761962	0	0.0034696
PRS_spinc0	continuous-4079-both_sexes-irnt	Diastolic blood pressure, automated reading	irnt	0.519707	0.102632	0.226371	0	0.00338939
PRS_spinc1	continuous-1170-both_sexes			2.63351	-0.246019	0.056912	4.6641e-309	0.0700218
PRS_spinc0	continuous-23128-both_sexes-irnt	Trunk fat mass	irnt	-0.130294	-0.0257305	-0.0567526	2.44588e-307	0.00347411
PRS_spinc0	continuous-399-both_sexes-irnt	Number of incorrect matches in round	irnt	0.129515	0.0255767	0.0564134	1.07165e-303	0.00347418
PRS_spinc0	continuous-4119-both_sexes-irnt	Ankle spacing width (right)	irnt	-0.129285	-0.0255312	-0.0563133	1.26419e-302	0.00347419
PRS_spinc0	continuous-87-both_sexes-irnt	Non-cancer illness year/age first occurred	irnt	0.12783	0.0252439	0.0556795	6.86683e-296	0.00347432
PRS_spinc0	categorical-2335-both_sexes-2335	Chest pain or discomfort	2335	0.127717	0.025221	0.0556298	2.29837e-295	0.00347434
PRS_spinc1	categorical-1940-both_sexes-1940	Irritability	1940	2.56854	-0.23995	0.0555079	4.43944e-294	0.0700273
PRS_spinc0	biomarkers-30880-both_sexes-irnt	Urate	irnt	-0.12737	-0.0251529	-0.0554789	8.97496e-294	0.00347436
PRS_spinc0	continuous-2744-both_sexes			0.126539	0.0249889	0.0551172	5.60724e-290	0.00347443
PRS_spinc0	phecode-204.12-both_sexes			-0.126343	-0.0249512	-0.0550318	4.37756e-289	0.00347445
PRS_spinc0	categorical-6146-both_sexes-100	Attendance/disability/mobility allowance	100	-0.126067	-0.0248958	-0.0549117	7.82699e-288	0.00347447
PRS_spinc0	categorical-6150-both_sexes-4	Vascular/heart problems diagNosed by doctor	4	0.121572	0.024008	0.0529535	8.56843e-268	0.00347484
PRS_spinc0	phecode-717-both_sexes			0.119063	0.0235125	0.0518609	6.26878e-257	0.00347503
PRS_spinc0	continuous-2178-both_sexes			0.117391	0.0231826	0.0511325	8.18166e-250	0.00347516
PRS_spinc0	continuous-845-both_sexes			-0.116909	-0.0230871	-0.0509225	8.83726e-248	0.0034752
PRS_spinc0	categorical-1508-both_sexes-3	Coffee type	3	0.116454	0.0229971	0.0507242	7.21872e-246	0.00347524
PRS_spinc0	continuous-23106-both_sexes-irnt	Impedance of whole body	irnt	0.116091	0.0229255	0.050566	2.38605e-244	0.00347527
PRS_spinc1	categorical-2395-both_sexes-3	Hair/balding pattern	3	-2.33852	0.218461	-0.0505369	4.53728e-244	0.0700458
PRS_spinc1	continuous-1329-both_sexes			-2.33775	0.218389	-0.0505203	6.54748e-244	0.0700459
PRS_spinc0	continuous-3148-both_sexes-irnt	Heel bone mineral density (BMD)	irnt	-0.115372	-0.0227836	-0.0502528	2.35939e-241	0.00347532
PRS_spinc0	prescriptions-P2Y12_anti-platelet_agent_anti-platelet-both_sexes			0.114639	0.0226389	0.0499335	2.55279e-238	0.00347539
PRS_spinc0	prescriptions-clopidogrel-both_sexes			0.114639	0.0226389	0.0499335	2.55279e-238	0.00347539
PRS_spinc0	categorical-20004-both_sexes-1496	Operation code	1496	-0.114329	-0.0225763	-0.0497983	4.84915e-237	0.00347543
PRS_spinc1	categorical-1980-both_sexes-1980	Worrier / anxious feelings	1980	2.30218	-0.215067	0.0497517	1.33556e-236	0.0700486
PRS_spinc0	continuous-23124-both_sexes-irnt	Arm fat mass (left)	irnt	-0.113822	-0.0224775	-0.0495778	5.81605e-235	0.00347544
PRS_spinc0	categorical-20003-both_sexes-1140909786	Treatment/medication code	1140909786	0.11331	0.0223603	0.0493545	7.23827e-233	0.0034755
PRS_spinc0	categorical-41246-both_sexes-1810	Treatment speciality of consultant (recoded)	1810	-0.113176	-0.0223385	-0.0492968	2.5102e-232	0.00347546
PRS_spinc0	continuous-23120-both_sexes-irnt	Arm fat mass (right)	irnt	-0.113059	-0.0223271	-0.0492457	7.53199e-232	0.0034755
PRS_spinc0	categorical-20003-both_sexes-1140874930	Treatment/medication code	1140874930	0.112798	0.0222775	0.0491318	8.70264e-231	0.00347551
PRS_spinc0	phecode-401-both_sexes			0.112667	0.0222493	0.0490747	2.96519e-230	0.00347552
PRS_spinc0	biomarkers-30780-both_sexes-irnt	LDL direct	irnt	0.112257	0.0221681	0.0488962	1.34849e-228	0.00347556
PRS_spinc0	continuous-23100-both_sexes-irnt	Whole body fat mass	irnt	-0.111774	-0.0220734	-0.0486856	1.19903e-226	0.00347559
PRS_spinc0	phecode-401.1-both_sexes			0.111245	0.0219687	0.0484554	1.58392e-224	0.00347563
PRS_spinc0	categorical-20002-both_sexes-1452	Non-cancer illness code, self-reported	1452	0.110138	0.02175	0.0479734	4.05187e-220	0.00347571
PRS_spinc0	continuous-4100-both_sexes-irnt	Ankle spacing width (left)	irnt	-0.109844	-0.021692	-0.0478454	5.90549e-219	0.00347573
PRS_spinc1	categorical-6160-both_sexes-5	Leisure/social activities	5	2.19845	-0.205376	0.04751	6.36887e-216	0.0700562
PRS_spinc0	continuous-30180-both_sexes-irnt	Lymphocyte percentage	irnt	0.109062	0.0215375	0.0475044	7.16162e-216	0.00347579
PRS_spinc0	continuous-5132-both_sexes-irnt	3mm strong meridian (right)	irnt	0.10888	0.0215017	0.0474254	3.6797e-215	0.0034758
PRS_spinc0	continuous-1249-both_sexes			-0.108713	-0.0214686	-0.0473526	1.661e-214	0.00347581
PRS_spinc1	continuous-30270-both_sexes-irnt	Mean sphered cell volume	irnt	-2.1814	0.203783	-0.0471415	1.29487e-212	0.0700575
PRS_spinc0	categorical-41200-both_sexes-A651	Operative procedures - main OPCS4	A651	-0.108116	-0.0213507	-0.0470924	3.55637e-212	0.00347586
PRS_spinc1	continuous-30030-both_sexes-irnt	Haematocrit percentage	irnt	2.17713	-0.203385	0.0470493	8.61855e-212	0.0700577
PRS_spinc1	continuous-30260-both_sexes-irnt	Mean reticulocyte volume	irnt	-2.17713	0.203385	-0.0470493	8.62253e-212	0.0700578
PRS_spinc0	continuous-3147-both_sexes-irnt	Heel quantitative ultrasound index (QUI), direct entry	irnt	-0.107812	-0.0212908	-0.0469603	5.35721e-211	0.00347588
PRS_spinc0	continuous-78-both_sexes-irnt	Heel bone mineral density (BMD) T-score, automated	irnt	-0.10781	-0.0212903	-0.0469593	5.46613e-211	0.00347588
PRS_spinc0	phecode-250.2-both_sexes			-0.107114	-0.0211528	-0.046656	2.69467e-208	0.00347593
PRS_spinc1	continuous-1408-both_sexes			2.13847	-0.199773	0.0462137	2.11645e-204	0.0700605
PRS_spinc0	categorical-6160-both_sexes-1	Leisure/social activities	1	0.105618	0.0208574	0.0460045	1.42913e-202	0.00347603
PRS_spinc0	continuous-30530-both_sexes-irnt	Sodium in urine	irnt	0.105398	0.0208139	0.0459084	9.82333e-202	0.00347605
PRS_spinc0	categorical-20002-both_sexes-1462	Non-cancer illness code, self-reported	1462	0.105277	0.0207905	0.0458561	2.80456e-201	0.00347606
PRS_spinc0	categorical-20004-both_sexes-1503	Operation code	1503	-0.104691	-0.0206746	-0.0456006	4.61032e-199	0.0034761
PRS_spinc0	categorical-20160-both_sexes-20160	Ever smoked	20160	0.103774	0.0204933	0.0452014	1.26132e-195	0.00347616
PRS_spinc0	continuous-5135-both_sexes-irnt	3mm strong meridian (left)	irnt	0.103615	0.0204621	0.0451319	4.97015e-195	0.00347617
PRS_spinc0	icd10-G56-both_sexes			-0.103501	-0.0204393	-0.0450823	1.32038e-194	0.00347618
PRS_spinc0	biomarkers-30840-both_sexes-irnt	Total bilirubin	irnt	0.103007	0.0203419	0.0448673	8.99158e-193	0.00347621
PRS_spinc1	continuous-46-both_sexes-irnt	Hand grip strength (left)	irnt	-2.05721	0.192182	-0.0444577	2.6488e-189	0.0700661
PRS_spinc0	phecode-716.2-both_sexes			-0.100979	-0.0199414	-0.043984	2.48878e-185	0.00347635
PRS_spinc0	categorical-2040-both_sexes-2040	Risk taking	2040	0.100893	0.0199244	0.0439465	5.1088e-185	0.00347635
PRS_spinc0	continuous-5085-both_sexes-irnt	Spherical power (left)	irnt	0.0989833	0.0195472	0.0431145	3.76935e-178	0.00347648
PRS_spinc0	continuous-1220-both_sexes			0.0983698	0.0194259	0.0428473	5.67697e-176	0.00347652
PRS_spinc0	icd10-Z88-both_sexes			0.0982629	0.0194034	0.0428016	1.33566e-175	0.00347646
PRS_spinc0	prescriptions-prednisolone-both_sexes			-0.0976811	-0.0192901	-0.0425473	1.52574e-173	0.00347657
PRS_spinc0	continuous-1488-both_sexes-irnt	Tea intake	irnt	-0.0975408	-0.0192624	-0.0424862	4.74031e-173	0.00347657
PRS_spinc0	categorical-20111-both_sexes-8	Illnesses of siblings	8	0.0973098	0.0192167	0.0423856	3.05955e-172	0.00347659
PRS_spinc0	categorical-41200-both_sexes-C751	Operative procedures - main OPCS4	C751	-0.0966937	-0.019095	-0.0421173	4.32074e-170	0.00347663
PRS_spinc0	continuous-5099-both_sexes-irnt	3mm weak meridian (right)	irnt	0.0961551	0.0189885	0.0418826	3.19331e-168	0.00347666
PRS_spinc0	continuous-100400-both_sexes			-0.096122	-0.0189788	-0.0418688	4.11609e-168	0.00347662
PRS_spinc0	continuous-20022-both_sexes-irnt	Birth weight	irnt	-0.0953651	-0.0188323	-0.0415385	1.68289e-165	0.00347672
PRS_spinc0	categorical-41244-both_sexes-400	Intended management of patient (recoded)	400	0.0952661	0.018809	0.0414952	3.68731e-165	0.00347673
PRS_spinc0	categorical-41247-both_sexes-3000	Patient classification on admission (recoded)	3000	0.0951703	0.0187929	0.0414536	7.83975e-165	0.00347673
PRS_spinc0	continuous-2267-both_sexes			-0.0950937	-0.0187791	-0.0414203	1.43138e-164	0.00347673
PRS_spinc0	categorical-1647-both_sexes-1	Country of birth (UK/elsewhere)	1	0.0943341	0.0186294	0.0410895	5.54395e-162	0.00347678
PRS_spinc0	phecode-250.23-both_sexes			-0.0939745	-0.01855	-0.0409333	9.09544e-161	0.00347676
PRS_spinc0	categorical-20107-both_sexes-6	Illnesses of father	6	-0.0934712	-0.0184601	-0.0407135	4.57409e-159	0.00347685
PRS_spinc1	continuous-1528-both_sexes			1.88149	-0.175766	0.0406603	1.17666e-158	0.0700774
PRS_spinc0	categorical-41200-both_sexes-A559	Operative procedures - main OPCS4	A559	-0.0931674	-0.018428	-0.0405843	4.52993e-158	0.0034766
PRS_spinc1	categorical-2257-both_sexes-2257	Hearing difficulty/problems with background Noise	2257	1.8652	-0.174244	0.0403081	5.9403e-156	0.0700784
PRS_spinc1	continuous-30070-both_sexes-irnt	Red blood cell (erythrocyte) distribution width	irnt	1.85871	-0.173638	0.040168	6.96767e-155	0.0700788
PRS_spinc0	continuous-23110-both_sexes-irnt	Impedance of arm (left)	irnt	0.0920075	0.0181697	0.040076	3.48883e-154	0.00347692
PRS_spinc0	continuous-100150-both_sexes			0.0916047	0.018074	0.0399016	7.33522e-153	0.00347686
PRS_spinc0	phecode-366-both_sexes			-0.0915589	-0.018081	-0.0398807	1.05604e-152	0.00347695
PRS_spinc0	phecode-562-both_sexes			-0.0908906	-0.017949	-0.0395896	1.64917e-150	0.00347699
PRS_spinc0	phecode-562.1-both_sexes			-0.0904862	-0.0178692	-0.0394134	3.44057e-149	0.00347701
PRS_spinc1	continuous-47-both_sexes-irnt	Hand grip strength (right)	irnt	-1.80544	0.168662	-0.0390169	3.05732e-146	0.070082
PRS_spinc0	continuous-5262-both_sexes-irnt	Intra-ocular pressure, corneal-compensated (left)	irnt	0.0894603	0.0176667	0.0389665	7.20056e-146	0.00347707
PRS_spinc0	biomarkers-30680-both_sexes-irnt	Calcium	irnt	0.0894401	0.0176627	0.0389578	8.35828e-146	0.00347708
PRS_spinc0	continuous-3144-both_sexes-irnt	Heel Broadband ultrasound attenuation, direct entry	irnt	-0.0892	-0.0176153	-0.0388532	4.93955e-145	0.00347709
PRS_spinc0	phecode-530.2-both_sexes			0.0890938	0.0176112	0.0388056	1.10772e-144	0.00347722
PRS_spinc0	continuous-5134-both_sexes-irnt	6mm strong meridian (left)	irnt	0.088994	0.0175746	0.0387635	2.25854e-144	0.0034771
PRS_spinc0	prescriptions-cetirizine-both_sexes			-0.0875848	-0.0172979	-0.0381497	6.753e-140	0.00347718
PRS_spinc1	continuous-30020-both_sexes-irnt	Haemoglobin concentration	irnt	1.76463	-0.16485	0.0381349	8.6439e-140	0.0700844
PRS_spinc0	continuous-23116-both_sexes-irnt	Leg fat mass (left)	irnt	-0.085889	-0.0169614	-0.037411	1.3236e-134	0.00347728
PRS_spinc0	prescriptions-allopuriNol-both_sexes			-0.0858797	-0.0169595	-0.0374069	1.41402e-134	0.00347728
PRS_spinc0	prescriptions-xanthine_oxidase_inhibitor_anti-gout_agent-both_sexes			-0.0858797	-0.0169595	-0.0374069	1.41402e-134	0.00347728
PRS_spinc0	continuous-1289-both_sexes			0.0856839	0.0169208	0.0373217	5.68232e-134	0.00347729
PRS_spinc0	continuous-22704-both_sexes-irnt	Home location - North co-ordinate (rounded)	irnt	-0.0854549	-0.0168755	-0.0372219	2.88162e-133	0.0034773
PRS_spinc0	prescriptions-lymecycline-both_sexes			0.0854404	0.0168769	0.0372155	3.19895e-133	0.00347732
PRS_spinc0	continuous-20075-both_sexes-irnt	Home location at assessment - North co-ordinate (rounded)	irnt	-0.0853782	-0.0168611	-0.0371885	4.96135e-133	0.00347731
PRS_spinc0	biomarkers-30850-both_sexes-irnt	Testosterone	irnt	0.0852651	0.016838	0.0371392	1.10289e-132	0.00347732
PRS_spinc0	continuous-1757-both_sexes			-0.0850099	-0.016788	-0.0370281	6.67205e-132	0.00347733
PRS_spinc0	prescriptions-anti-gout_agent_microtuble_polymerization_inhibitor-both_sexes			-0.0848899	-0.016764	-0.0369758	1.55211e-131	0.00347734
PRS_spinc0	prescriptions-colchicine-both_sexes			-0.0848899	-0.016764	-0.0369758	1.55211e-131	0.00347734
PRS_spinc0	continuous-1080-both_sexes			0.0837832	0.0165455	0.0364938	3.53795e-128	0.0034774
PRS_spinc0	categorical-20116-both_sexes-0	Smoking status	0	-0.082418	-0.0162759	-0.0358991	4.26785e-124	0.00347747
PRS_spinc0	continuous-5133-both_sexes-irnt	6mm strong meridian (right)	irnt	0.0813178	0.0160587	0.0354199	7.42631e-121	0.00347753
PRS_spinc0	continuous-23112-both_sexes-irnt	Leg fat mass (right)	irnt	-0.0811251	-0.0160206	-0.035336	2.7164e-120	0.00347754
PRS_spinc0	categorical-20003-both_sexes-1140864184	Treatment/medication code	1140864184	-0.0810604	-0.0160074	-0.0353078	4.19632e-120	0.00347755
PRS_spinc0	continuous-1309-both_sexes			-0.0808089	-0.0159582	-0.0351982	2.26477e-119	0.00347756
PRS_spinc0	continuous-5098-both_sexes-irnt	6mm weak meridian (right)	irnt	0.079914	0.0157812	0.0348084	8.76051e-117	0.00347761
PRS_spinc0	categorical-2492-both_sexes-2492	Taking other prescription medications	2492	0.0797659	0.0157522	0.0347439	2.33319e-116	0.00347762
PRS_spinc0	categorical-41200-both_sexes-J132	Operative procedures - main OPCS4	J132	0.079718	0.0157393	0.0347231	3.19973e-116	0.00347762
PRS_spinc1	categorical-2395-both_sexes-2	Hair/balding pattern	2	1.59981	-0.149452	0.0345729	3.10386e-115	0.0700935
PRS_spinc0	categorical-20003-both_sexes-1140884412	Treatment/medication code	1140884412	0.0791666	0.0156217	0.0344838	1.19045e-114	0.00347756
PRS_spinc0	categorical-21000-both_sexes-1003	Ethnic background	1003	0.0788677	0.0155721	0.0343527	8.52892e-114	0.00347766
PRS_spinc1	continuous-1558-both_sexes			1.58865	-0.14841	0.0343318	1.16757e-113	0.0700941
PRS_spinc0	continuous-IBil-both_sexes-irnt			0.0785463	0.0155114	0.0342127	6.9359e-113	0.00347768
PRS_spinc0	categorical-20003-both_sexes-1140880086	Treatment/medication code	1140880086	-0.0774376	-0.0152949	-0.0337298	8.96089e-110	0.00347774
PRS_spinc1	continuous-Smoking-both_sexes-Ever_Never			-1.55048	0.144843	-0.0335069	2.36425e-108	0.070096
PRS_spinc1	biomarkers-30600-both_sexes-irnt	Albumin	irnt	-1.54324	0.144168	-0.0333505	2.31612e-107	0.0700964
PRS_spinc0	prescriptions-histamine_H1_antagonist_antihistamine-both_sexes			-0.0763598	-0.0150796	-0.0332605	8.57349e-107	0.00347777
PRS_spinc0	prescriptions-terbinafine-both_sexes			-0.0756031	-0.0149297	-0.0329308	1.00703e-104	0.00347783
PRS_spinc0	prescriptions-ACE_inhibitor_anti-hypertensive-both_sexes			0.0754819	0.014906	0.0328779	2.15166e-104	0.00347784
PRS_spinc0	continuous-1279-both_sexes			-0.0745406	-0.0147199	-0.0324679	7.47043e-102	0.00347788
PRS_spinc0	continuous-2375-both_sexes			-0.0744477	-0.0147019	-0.0324275	1.32534e-101	0.00347789
PRS_spinc0	categorical-20002-both_sexes-1453	Non-cancer illness code, self-reported	1453	0.0744142	0.0146952	0.0324129	1.62948e-101	0.00347789
PRS_spinc0	categorical-41244-both_sexes-100	Intended management of patient (recoded)	100	-0.0741126	-0.0146363	-0.0322815	1.04284e-100	0.00347791
PRS_spinc0	continuous-23109-both_sexes-irnt	Impedance of arm (right)	irnt	0.0739791	0.0146094	0.0322233	2.36473e-100	0.00347791
PRS_spinc0	categorical-20002-both_sexes-1377	Non-cancer illness code, self-reported	1377	0.0736392	0.0145423	0.0320753	1.88944e-99	0.00347793
PRS_spinc0	categorical-20002-both_sexes-1466	Non-cancer illness code, self-reported	1466	-0.0731163	-0.014439	-0.0318476	4.5397e-98	0.00347795
PRS_spinc0	categorical-41249-both_sexes-1003	Methods of admission to hospital (recoded)	1003	0.0730879	0.0144317	0.0318352	5.39397e-98	0.00347795
PRS_spinc0	categorical-20004-both_sexes-1501	Operation code	1501	-0.0730095	-0.0144158	-0.031801	8.66652e-98	0.00347796
PRS_spinc1	categorical-20116-both_sexes-0	Smoking status	0	1.468	-0.137138	0.0317244	2.50932e-97	0.0701001
PRS_spinc0	continuous-1528-both_sexes			0.0722431	0.0142666	0.0314672	8.72548e-96	0.00347799
PRS_spinc0	categorical-6150-both_sexes-1	Vascular/heart problems diagNosed by doctor	1	0.071735	0.014166	0.0312459	1.80858e-94	0.00347802
PRS_spinc0	continuous-4124-both_sexes-irnt	Heel bone mineral density (BMD) (right)	irnt	-0.071662	-0.0141518	-0.0312141	2.78938e-94	0.00347802
PRS_spinc0	continuous-23104-both_sexes-irnt	Body mass index (BMI)	irnt	-0.0713531	-0.0140908	-0.0310795	1.7398e-93	0.00347804
PRS_spinc0	biomarkers-30640-both_sexes-irnt	Apolipoprotein B	irnt	0.0713343	0.014087	0.0310714	1.94368e-93	0.00347804
PRS_spinc0	categorical-20425-both_sexes-20425	Ever worried more than most people would in similar situation	20425	0.0710323	0.0140241	0.0309396	1.15807e-92	0.00347808
PRS_spinc0	categorical-41246-both_sexes-1390	Treatment speciality of consultant (recoded)	1390	-0.0708775	-0.0139968	-0.0308724	2.86785e-92	0.00347806
PRS_spinc0	phecode-250.24-both_sexes			-0.0704919	-0.0139156	-0.0307044	2.74713e-91	0.00347809
PRS_spinc0	categorical-100240-both_sexes-100240	Coffee consumed	100240	-0.0703806	-0.0139045	-0.0306559	5.25969e-91	0.00347809
PRS_spinc0	biomarkers-30810-both_sexes-irnt	Phosphate	irnt	0.0698514	0.0137943	0.0304255	1.13731e-89	0.0034781
PRS_spinc0	icd10-G63-both_sexes			0.0687282	0.0135705	0.0299361	7.19964e-87	0.00347816
PRS_spinc0	categorical-41246-both_sexes-1620	Treatment speciality of consultant (recoded)	1620	0.0685206	0.0135328	0.0298459	2.33954e-86	0.00347816
PRS_spinc0	categorical-41253-both_sexes-70	Inpatient record format	70	0.0684786	0.0135208	0.0298274	2.9749e-86	0.00347817
PRS_spinc1	categorical-6138-both_sexes-1	Qualifications	1	-1.37713	0.128649	-0.0297606	7.09621e-86	0.0701044
PRS_spinc1	continuous-whr-both_sexes-irnt			1.3704	-0.12802	0.0296152	4.68081e-85	0.0701047
PRS_spinc0	continuous-5084-both_sexes-irnt	Spherical power (right)	irnt	0.0678333	0.0133958	0.0295464	1.13789e-84	0.0034782
PRS_spinc0	continuous-4123-both_sexes-irnt	Heel quantitative ultrasound index (QUI), direct entry (right)	irnt	-0.0675836	-0.0133464	-0.0294377	4.61899e-84	0.00347821
PRS_spinc0	continuous-4125-both_sexes-irnt	Heel bone mineral density (BMD) T-score, automated (right)	irnt	-0.0675808	-0.0133458	-0.0294364	4.69439e-84	0.00347821
PRS_spinc0	categorical-20002-both_sexes-1477	Non-cancer illness code, self-reported	1477	0.0675365	0.0133373	0.0294171	6.0155e-84	0.00347821
PRS_spinc0	categorical-1930-both_sexes-1930	Miserableness	1930	0.0673355	0.0132975	0.0293296	1.84967e-83	0.00347822
PRS_spinc1	continuous-30210-both_sexes-irnt	EosiNophill percentage	irnt	-1.33066	0.124309	-0.0287564	2.6612e-80	0.0701064
PRS_spinc0	phecode-504-both_sexes			0.0658689	0.013008	0.0286907	6.07048e-80	0.00347829
PRS_spinc0	categorical-22135-both_sexes-22135	Doctor diagNosed idiopathic pulmonary fibrosis	22135	0.0658692	0.0130102	0.0286907	6.0707e-80	0.0034783
PRS_spinc0	continuous-4120-both_sexes-irnt	Heel broadband ultrasound attenuation (right)	irnt	-0.0653877	-0.0129128	-0.0284812	8.31155e-79	0.0034783
PRS_spinc0	categorical-20004-both_sexes-1437	Operation code	1437	-0.0651666	-0.012796	-0.0283726	3.20189e-78	0.00347982
PRS_spinc0	categorical-20533-both_sexes-20533	Trouble falling asleep	20533	0.064989	0.0128412	0.0283077	7.15426e-78	0.0034783
PRS_spinc1	continuous-23106-both_sexes-irnt	Impedance of whole body	irnt	-1.3044	0.121855	-0.028189	3.09406e-77	0.0701076
PRS_spinc0	continuous-SBP-both_sexes-auto_medadj_raw			0.0642988	0.0126981	0.0280069	2.89273e-76	0.00347835
PRS_spinc0	categorical-41200-both_sexes-T202	Operative procedures - main OPCS4	T202	0.0640505	0.0126487	0.0278987	1.08434e-75	0.00347836
PRS_spinc0	prescriptions-selective_beta1_antagonist_beta_blocker-both_sexes			0.0635128	0.0125423	0.0276645	1.86082e-74	0.00347838
PRS_spinc0	phecode-411-both_sexes			0.0633355	0.0125075	0.0275873	4.72736e-74	0.00347839
PRS_spinc0	icd10-K74-both_sexes			0.0628195	0.0124022	0.0273624	7.03802e-73	0.00347844
PRS_spinc0	icd10-L57-both_sexes			-0.0626688	-0.0123754	-0.0272969	1.53858e-72	0.00347842
PRS_spinc0	phecode-938.2-both_sexes			-0.0625907	-0.0123604	-0.0272629	2.30652e-72	0.00347842
PRS_spinc0	categorical-6164-both_sexes-3	Types of physical activity in last 4 weeks	3	0.0623885	0.0123203	0.0271748	6.5752e-72	0.00347843
PRS_spinc0	categorical-20004-both_sexes-1208	Operation code	1208	0.062358	0.0123144	0.0271615	7.70094e-72	0.00347844
PRS_spinc0	phecode-502-both_sexes			0.0620989	0.0122604	0.0270486	2.93186e-71	0.00347845
PRS_spinc0	continuous-SBP-both_sexes-combined_medadj_raw			0.0620065	0.0122453	0.0270084	4.71477e-71	0.00347845
PRS_spinc0	continuous-30190-both_sexes-irnt	MoNocyte percentage	irnt	-0.0619702	-0.0122379	-0.0269926	5.68283e-71	0.00347845
PRS_spinc1	categorical-6149-both_sexes-1	Mouth/teeth dental problems	1	1.24874	-0.116656	0.0269862	6.12721e-71	0.0701099
PRS_spinc0	continuous-20459-both_sexes			-0.061933	-0.0122369	-0.026976	6.91175e-71	0.0034785
PRS_spinc0	continuous-4105-both_sexes-irnt	Heel bone mineral density (BMD) (left)	irnt	-0.0618976	-0.0122235	-0.026961	8.24749e-71	0.00347845
PRS_spinc1	continuous-30250-both_sexes-irnt	Reticulocyte count	irnt	1.24701	-0.116494	0.0269487	9.53428e-71	0.07011
PRS_spinc0	categorical-6153-both_sexes-2	Medication for cholesterol, blood pressure, diabetes, or take exogeNous hormones	2	0.0617282	0.0121901	0.0268872	1.96557e-70	0.00347846
PRS_spinc0	icd10-J84-both_sexes			0.061238	0.0120934	0.0266738	2.38859e-69	0.00347847
PRS_spinc0	continuous-135-both_sexes			0.0608282	0.0120123	0.0264952	1.90248e-68	0.0034785
PRS_spinc1	continuous-30200-both_sexes-irnt	Neutrophill percentage	irnt	1.22598	-0.114529	0.0264942	1.92386e-68	0.0701108
PRS_spinc0	continuous-21001-both_sexes-irnt	Body mass index (BMI)	irnt	-0.0600173	-0.0118522	-0.026142	1.10561e-66	0.00347853
PRS_spinc0	icd10-L03-both_sexes			0.0599705	0.0118333	0.0261214	1.39879e-66	0.00347856
PRS_spinc0	continuous-4101-both_sexes-irnt	Heel broadband ultrasound attenuation (left)	irnt	-0.0599231	-0.0118336	-0.0261009	1.76625e-66	0.00347853
PRS_spinc1	categorical-6138-both_sexes-2	Qualifications	2	-1.20515	0.112584	-0.0260441	3.37346e-66	0.0701116
PRS_spinc0	categorical-1448-both_sexes-3	Bread type	3	0.059376	0.0117255	0.0258626	2.6438e-65	0.00347855
PRS_spinc0	continuous-4106-both_sexes-irnt	Heel bone mineral density (BMD) T-score, automated (left)	irnt	-0.0593387	-0.0117182	-0.0258464	3.17773e-65	0.00347855
PRS_spinc0	continuous-4104-both_sexes-irnt	Heel quantitative ultrasound index (QUI), direct entry (left)	irnt	-0.0593147	-0.0117135	-0.0258359	3.57595e-65	0.00347856
PRS_spinc0	phecode-938-both_sexes			-0.0591683	-0.0116845	-0.0257721	7.34053e-65	0.00347856
PRS_spinc0	icd10-E11-both_sexes			-0.058828	-0.0116175	-0.0256239	3.87887e-64	0.00347857
PRS_spinc0	continuous-SBP-both_sexes-auto_medadj_irnt			0.0588012	0.0116122	0.0256123	4.42113e-64	0.00347857
PRS_spinc0	categorical-20001-both_sexes-1061	Cancer code, self-reported	1061	0.0585504	0.0115624	0.025503	1.49826e-63	0.00347858
PRS_spinc1	continuous-5085-both_sexes-irnt	Spherical power (left)	irnt	1.17182	-0.10947	0.0253238	1.09685e-62	0.0701129
PRS_spinc0	continuous-5254-both_sexes-irnt	Intra-ocular pressure, corneal-compensated (right)	irnt	0.0574385	0.0113429	0.0250187	3.14874e-61	0.00347863
PRS_spinc0	continuous-1180-both_sexes			0.0570253	0.0112613	0.0248387	2.23825e-60	0.00347864
PRS_spinc0	icd10-Z95-both_sexes			0.0569137	0.0112394	0.0247901	3.79257e-60	0.00347865
PRS_spinc0	categorical-6153-both_sexes-1	Medication for cholesterol, blood pressure, diabetes, or take exogeNous hormones	1	0.0568855	0.0112337	0.0247778	4.33351e-60	0.00347865
PRS_spinc0	prescriptions-calcipotriol-both_sexes			0.0567933	0.0112155	0.0247377	6.69262e-60	0.00347865
PRS_spinc0	prescriptions-vitamin_D_derivative-both_sexes			0.056788	0.0112145	0.0247353	6.86238e-60	0.00347865
PRS_spinc0	phecode-735.21-both_sexes			0.0563185	0.0111135	0.0245308	6.209e-59	0.00347868
PRS_spinc0	categorical-6138-both_sexes-100	Qualifications	100	0.0563138	0.0111209	0.0245288	6.34506e-59	0.00347867
PRS_spinc0	categorical-41200-both_sexes-H201	Operative procedures - main OPCS4	H201	-0.0557121	-0.0110021	-0.0242668	1.0387e-57	0.00347869
PRS_spinc0	categorical-6177-both_sexes-1	Medication for cholesterol, blood pressure or diabetes	1	0.0556775	0.0109952	0.0242516	1.21927e-57	0.00347869
PRS_spinc0	continuous-1369-both_sexes			-0.0555719	-0.0109743	-0.0242056	1.98478e-57	0.0034787
PRS_spinc1	continuous-23110-both_sexes-irnt	Impedance of arm (left)	irnt	-1.11844	0.104483	-0.0241702	2.88716e-57	0.0701149
PRS_spinc0	categorical-41200-both_sexes-S069	Operative procedures - main OPCS4	S069	-0.0554276	-0.0109472	-0.024143	3.84999e-57	0.00347868
PRS_spinc0	categorical-20004-both_sexes-1561	Operation code	1561	0.0546104	0.0107843	0.0237869	1.60698e-55	0.00347873
PRS_spinc1	continuous-30150-both_sexes-irnt	EosiNophill count	irnt	-1.09487	0.102281	-0.0236608	5.94591e-55	0.0701158
PRS_spinc0	continuous-Smoking-both_sexes-Ever_Never			0.0540335	0.0106705	0.0235356	2.16474e-54	0.00347875
PRS_spinc0	categorical-20003-both_sexes-1140866738	Treatment/medication code	1140866738	0.0540091	0.0106657	0.0235249	2.41473e-54	0.00347875
PRS_spinc0	icd10-D12-both_sexes			-0.0539467	-0.0106534	-0.0234978	3.19278e-54	0.00347876
PRS_spinc0	phecode-272.11-both_sexes			0.0535647	0.010578	0.0233314	1.75439e-53	0.00347877
PRS_spinc0	categorical-20003-both_sexes-1140879802	Treatment/medication code	1140879802	0.0531478	0.0104957	0.0231498	1.1114e-52	0.00347878
PRS_spinc0	icd10-M07-both_sexes			0.0530799	0.0104821	0.0231202	1.49936e-52	0.00347879
PRS_spinc0	categorical-20002-both_sexes-1074	Non-cancer illness code, self-reported	1074	0.0530548	0.0104773	0.0231093	1.67414e-52	0.00347879
PRS_spinc0	categorical-20107-both_sexes-101	Illnesses of father	101	-0.0530356	-0.0104731	-0.0231009	1.82261e-52	0.0034788
PRS_spinc1	continuous-23109-both_sexes-irnt	Impedance of arm (right)	irnt	-1.06499	0.0994894	-0.023015	4.33193e-52	0.0701168
PRS_spinc0	continuous-20151-both_sexes-irnt	Forced vital capacity (FVC), Best measure	irnt	-0.0526535	-0.010398	-0.0229345	9.73288e-52	0.0034788
PRS_spinc0	continuous-1389-both_sexes			-0.0524224	-0.0103523	-0.0228338	2.66549e-51	0.00347881
PRS_spinc1	continuous-SBP-both_sexes-combined_irnt			-1.05556	0.0986093	-0.0228114	3.33362e-51	0.0701172
PRS_spinc0	prescriptions-adamantane_Parkinson_s_anti-viral-both_sexes			-0.0523024	-0.0103104	-0.0227798	4.56846e-51	0.00347908
PRS_spinc0	prescriptions-amantadine-both_sexes			-0.0523024	-0.0103104	-0.0227798	4.56846e-51	0.00347908
PRS_spinc0	categorical-6138-both_sexes-3	Qualifications	3	0.0521814	0.0103045	0.0227289	7.58792e-51	0.00347882
PRS_spinc0	categorical-20004-both_sexes-1490	Operation code	1490	0.0521766	0.0103023	0.0227268	7.74326e-51	0.00347881
PRS_spinc0	icd10-E78-both_sexes			0.0516963	0.010209	0.0225175	6.14352e-50	0.00347883
PRS_spinc0	phecode-172-both_sexes			-0.0516091	-0.0101917	-0.0224796	8.9278e-50	0.00347884
PRS_spinc1	biomarkers-30860-both_sexes-irnt	Total protein	irnt	-1.04017	0.0971712	-0.0224788	8.99857e-50	0.0701177
PRS_spinc0	phecode-272.1-both_sexes			0.0513653	0.0101436	0.0223734	2.53003e-49	0.00347885
PRS_spinc0	phecode-272-both_sexes			0.0511773	0.0101065	0.0222915	5.63276e-49	0.00347885
PRS_spinc0	categorical-41245-both_sexes-1390	Main speciality of consultant (recoded)	1390	0.0506754	0.0100097	0.0220729	4.69893e-48	0.00347887
PRS_spinc0	categorical-20003-both_sexes-1140860806	Treatment/medication code	1140860806	0.0504444	0.00996179	0.0219723	1.23917e-47	0.00347888
PRS_spinc0	icd10-M16-both_sexes			0.0501791	0.00990937	0.0218567	3.75335e-47	0.00347889
PRS_spinc1	continuous-5084-both_sexes-irnt	Spherical power (right)	irnt	1.00984	-0.0943382	0.0218234	5.15989e-47	0.0701187
PRS_spinc0	categorical-1940-both_sexes-1940	Irritability	1940	0.0500095	0.00987584	0.0217828	7.59803e-47	0.00347889
PRS_spinc0	biomarkers-30740-both_sexes-irnt	Glucose	irnt	-0.0500037	-0.00987477	-0.0217803	7.78475e-47	0.00347889
PRS_spinc0	categorical-41245-both_sexes-1840	Main speciality of consultant (recoded)	1840	-0.0495536	-0.00978578	-0.0215842	5.00217e-46	0.00347891
PRS_spinc0	prescriptions-alendronic_acid-both_sexes			0.049535	0.00978064	0.0215762	5.39798e-46	0.0034789
PRS_spinc1	continuous-SBP-both_sexes-auto_medadj_raw			-0.991756	0.0926488	-0.0214325	2.0861e-45	0.0701192
PRS_spinc0	categorical-2247-both_sexes-1	Hearing difficulty/problems	1	0.0491023	0.00969671	0.0213877	3.17584e-45	0.00347892
PRS_spinc0	phecode-200.1-both_sexes			0.0490904	0.00969686	0.0213824	3.33541e-45	0.00347893
PRS_spinc0	phecode-208-both_sexes			-0.0486091	-0.00959932	-0.0211728	2.34914e-44	0.00347894
PRS_spinc0	continuous-134-both_sexes			-0.0486002	-0.0095978	-0.021169	2.43442e-44	0.00347894
PRS_spinc0	categorical-2247-both_sexes-0	Hearing difficulty/problems	0	-0.0482433	-0.00952699	-0.0210135	1.02284e-43	0.00347895
PRS_spinc1	continuous-SBP-both_sexes-auto_medadj_irnt			-0.970011	0.0906173	-0.0209626	1.63273e-43	0.07012
PRS_spinc0	categorical-21000-both_sexes-1001	Ethnic background	1001	0.0480981	0.00949823	0.0209503	1.8282e-43	0.00347896
PRS_spinc0	categorical-20087-both_sexes-182	Types of spread used on bread/crackers	182	0.0479432	0.00946766	0.0208828	3.39126e-43	0.00347896
PRS_spinc0	phecode-800.1-both_sexes			-0.0476784	-0.00940574	-0.0207674	9.71313e-43	0.00347898
PRS_spinc0	phecode-571.6-both_sexes			0.0475892	0.00939405	0.0207286	1.38151e-42	0.00347897
PRS_spinc1	continuous-SBP-both_sexes-combined_medadj_raw			-0.947999	0.088561	-0.0204869	1.22279e-41	0.0701207
PRS_spinc0	categorical-2453-both_sexes-2453	Cancer diagNosed by doctor	2453	-0.0469515	-0.00927219	-0.0204509	1.68908e-41	0.00347899
PRS_spinc1	continuous-30180-both_sexes-irnt	Lymphocyte percentage	irnt	-0.945337	0.0883122	-0.0204294	2.04726e-41	0.0701208
PRS_spinc0	phecode-960-both_sexes			0.0467526	0.00923325	0.0203643	3.66092e-41	0.00347898
PRS_spinc0	phecode-367.1-both_sexes			-0.0467184	-0.00922774	-0.0203493	4.18486e-41	0.003479
PRS_spinc0	continuous-1558-both_sexes			0.0467054	0.00922311	0.0203436	4.40035e-41	0.003479
PRS_spinc0	continuous-1478-both_sexes			0.0461416	0.00911235	0.020098	3.87364e-40	0.00347903
PRS_spinc0	continuous-SBP-both_sexes-combined_medadj_irnt			0.0461205	0.00910804	0.0200889	4.19621e-40	0.00347901
PRS_spinc1	continuous-51-both_sexes-irnt	Seated height	irnt	-0.913943	0.0853793	-0.0197509	8.00677e-39	0.0701217
PRS_spinc0	categorical-20001-both_sexes-1003	Cancer code, self-reported	1003	-0.0452941	-0.00893552	-0.0197286	9.71533e-39	0.0034791
PRS_spinc0	continuous-924-both_sexes			0.0451483	0.00891587	0.0196654	1.67525e-38	0.00347904
PRS_spinc0	categorical-41246-both_sexes-2580	Treatment speciality of consultant (recoded)	2580	-0.045117	-0.00890971	-0.0196518	1.88355e-38	0.00347904
PRS_spinc0	continuous-1717-both_sexes			0.0450739	0.0089019	0.0196329	2.21572e-38	0.00347906
PRS_spinc0	categorical-20110-both_sexes-11	Illnesses of mother	11	-0.0448284	-0.00885766	-0.0195261	5.5382e-38	0.00347905
PRS_spinc1	continuous-1200-both_sexes			-0.898438	0.0839308	-0.0194158	1.41849e-37	0.0701222
PRS_spinc0	categorical-20002-both_sexes-1473	Non-cancer illness code, self-reported	1473	0.0437949	0.00864856	0.0190759	2.49218e-36	0.00347908
PRS_spinc1	continuous-23127-both_sexes-irnt	Trunk fat percentage	irnt	-0.881685	0.0823658	-0.0190538	2.99795e-36	0.0701227
PRS_spinc0	phecode-200-both_sexes			0.0430368	0.00849677	0.0187456	3.84875e-35	0.00347912
PRS_spinc1	biomarkers-30810-both_sexes-irnt	Phosphate	irnt	-0.861817	0.0805098	-0.0186244	1.03842e-34	0.0701232
PRS_spinc0	continuous-1727-both_sexes			-0.0421869	-0.00833118	-0.0183755	7.81579e-34	0.00347913
PRS_spinc1	continuous-30100-both_sexes-irnt	Mean platelet (thrombocyte) volume	irnt	-0.84927	0.0793376	-0.0183533	9.3477e-34	0.0701236
PRS_spinc0	phecode-696-both_sexes			-0.0417057	-0.00823612	-0.0181659	4.18952e-33	0.00347914
PRS_spinc0	categorical-1508-both_sexes-2	Coffee type	2	0.0416875	0.00822903	0.0181581	4.45725e-33	0.00347911
PRS_spinc1	continuous-MAP-both_sexes-combined_irnt			-0.839915	0.0784637	-0.0181511	4.71281e-33	0.0701239
PRS_spinc0	categorical-20003-both_sexes-1140888552	Treatment/medication code	1140888552	0.0415815	0.00821386	0.0181118	6.44039e-33	0.00347914
PRS_spinc1	continuous-MAP-both_sexes-combined_raw			-0.835795	0.0780787	-0.0180621	9.55587e-33	0.070124
PRS_spinc0	categorical-20003-both_sexes-1140862382	Treatment/medication code	1140862382	-0.0413653	-0.00817028	-0.0180177	1.35804e-32	0.00347915
PRS_spinc0	continuous-30050-both_sexes-irnt	Mean corpuscular haemoglobin	irnt	0.0406998	0.00803739	0.0177278	1.3171e-31	0.00347917
PRS_spinc1	continuous-SBP-both_sexes-manual_medadj_irnt			0.819595	-0.0765617	0.017712	1.48861e-31	0.0701243
PRS_spinc0	phecode-702.1-both_sexes			-0.0405237	-0.00800875	-0.0176509	2.39068e-31	0.0034792
PRS_spinc0	categorical-1707-both_sexes-2	Handedness (chirality/laterality)	2	-0.0405212	-0.00800501	-0.0176501	2.40637e-31	0.00347916
PRS_spinc0	categorical-6150-both_sexes-2	Vascular/heart problems diagNosed by doctor	2	0.0401678	0.00793239	0.0174961	7.88787e-31	0.00347918
PRS_spinc0	categorical-20002-both_sexes-1465	Non-cancer illness code, self-reported	1465	-0.0398846	-0.00787595	-0.0173727	2.0268e-30	0.00347919
PRS_spinc0	categorical-20003-both_sexes-1140861958	Treatment/medication code	1140861958	0.0398827	0.00787601	0.0173719	2.0394e-30	0.00347919
PRS_spinc0	icd10-M10-both_sexes			-0.0398513	-0.00786984	-0.0173582	2.26338e-30	0.00347919
PRS_spinc0	continuous-1190-both_sexes			0.0394889	0.0077982	0.0172003	7.4889e-30	0.0034792
PRS_spinc1	continuous-SBP-both_sexes-combined_raw			-0.794611	0.0742314	-0.0171721	9.26806e-30	0.0701251
PRS_spinc0	categorical-41200-both_sexes-H524	Operative procedures - main OPCS4	H524	0.0393944	0.00778517	0.0171592	1.02105e-29	0.00347919
PRS_spinc0	phecode-702-both_sexes			-0.0393307	-0.00776535	-0.0171315	1.25822e-29	0.0034792
PRS_spinc0	categorical-41200-both_sexes-H511	Operative procedures - main OPCS4	H511	0.039283	0.00776773	0.0171105	1.47233e-29	0.00347923
PRS_spinc0	continuous-30040-both_sexes-irnt	Mean corpuscular volume	irnt	-0.0391509	-0.00773148	-0.0170531	2.26444e-29	0.00347921
PRS_spinc0	phecode-960.2-both_sexes			0.0389631	0.00769506	0.0169713	4.17065e-29	0.00347922
[truncated: 243 more rows]

## Sheet: Supplementary Table 30. All PLE
plencs_name	pheNo_name	pheNo_desc	coding	beta	intercept	pearsonr	p	se
[truncated: 1,543 more rows]

[truncated: 1 more sheets: Supplementary Table 32 All RPLE]
